# Supplementary material for: A drug-free cardiovascular stent functionalized with tailored collagen supports in-situ healing of vascular tissues
Source: Nat Commun. 2024 Jan 25;15:735. doi: 10.1038/s41467-024-44902-2 (PMC10810808; doi:10.1038/s41467-024-44902-2)
Supplement: Supplementary file 4 — Source Data [file 41467_2024_44902_MOESM4_ESM.xlsx]

## Sheet: Fig. 2b
	Thickness (nm)
PLA	0	0	0	0	0
PDA-PEI	14.6	14.7	14.6	14.48	22.26
(rhCol III /PDA-PEI)0.5	21.2	24.4	27.2	26.85	27.44
(rhCol III /PDA-PEI)1	28.1	27.6	24.6	21.11	28.19
(rhCol III /PDA-PEI)2	31.2	26.8	25.5	25.731	29.82
(rhCol III /PDA-PEI)4	31.1	31.8	26.1	31.5	25.11

## Sheet: Fig. 2c
	WCA (°)
PLA	93.624	93.3445	91.2202	92.7296	93.5234
PDA-PEI	49.703	50.1947	48.6127	49.9035	49.1246
(rhCol III /PDA-PEI)0.5	32.5636	33.5864	33.6475	33.8658	32.6538
(rhCol III /PDA-PEI)1	47.0941	48.7702	46.582	46.4821	48.5013
(rhCol III /PDA-PEI)2	47.4907	46.4528	45.4834	45.2564	47.9016
(rhCol III /PDA-PEI)4	56.9065	54.7958	56.0617	55.0213	56.8582

## Sheet: Fig. 2g
	PLA	PDA-PEI	(rhCol III /PDA-PEI)0.5	(rhCol III /PDA-PEI)1	(rhCol III /PDA-PEI)2	(rhCol III /PDA-PEI)4
Binding Energy (eV)	Intensity (a.u.)
1203.07	21557.2	45255.6	67074.7	86712.9	103989	124864
1202.07	20532.1	45778.2	66521.9	87135	104492	124090
1201.07	21657.7	45496.8	66883.7	87135	104090	124050
1200.07	22361.2	46552.1	65878.7	87094.8	104753	123828
1199.07	21909	46471.7	65838.5	86793.3	104954	124170
1198.07	21989.4	45808.4	66049.6	86582.2	104673	124281
1197.07	22300.9	46099.8	65516.9	87014.4	104190	124020
1196.07	21687.9	46401.3	66662.6	87225.4	104200	124090
1195.07	22049.7	46240.5	66763.1	87215.4	104492	123688
1194.07	21979.3	45416.4	66642.5	88150	104160	123547
1193.07	21929.1	47014.4	67135	86652.6	104361	123024
1192.07	21738.1	46612.4	66873.7	87135	103849	123386
1191.07	21748.2	46109.9	67537	87084.7	103688	123306
1190.07	22290.9	46300.8	67456.6	86431.5	103165	122733
1189.07	22180.3	46572.2	67878.7	86039.5	103045	123658
1188.07	22079.8	47275.7	67084.7	85667.7	102401	124381
1187.07	22351.2	47195.3	66783.2	86491.8	103004	124190
1186.07	22682.8	46853.6	67094.8	86471.7	103205	124220
1185.07	23094.9	47165.1	66893.8	86170.2	102643	123688
1184.07	22441.6	47124.9	66863.6	86109.9	102612	124060
1183.07	22381.3	47748	67808.3	86371.2	102663	124472
1182.07	22210.5	47386.2	67878.7	86622.4	103517	124391
1181.07	22411.5	46843.5	67305.8	86451.6	103165	124874
1180.07	22059.7	46934	67979.2	86190.3	102673	125075
1179.07	21888.9	47366.1	67949	86491.8	102391	124532
1178.07	21778.3	47185.2	67496.8	86481.7	102864	124331
1177.07	22481.8	47959.1	67667.6	85386.3	102974	123648
1176.07	22491.9	47657.6	67285.7	86160.1	102733	124914
1175.07	21748.2	47717.9	68602.3	86481.7	102703	123818
1174.07	21898.9	47868.6	68531.9	86974.2	102673	124230
1173.07	22532.1	48391.2	67798.3	86592.3	103376	123979
1172.07	22512	48109.8	68019.4	87305.8	103818	124773
1171.07	22863.7	48230.4	67928.9	87537	103527	124030
1170.07	23336.1	48351	68300.8	86481.7	103577	123969
1169.07	22914	48702.8	68773.1	86773.2	103135	124210
1168.07	23004.4	48471.6	67818.4	86572.2	103527	124241
1167.07	23607.4	48280.7	68180.2	86913.9	103738	124301
1166.07	23165.2	47949	68461.6	87637.5	103708	124301
1165.07	23738.1	48612.3	68692.7	86823.4	102492	125105
1164.07	23466.7	48823.4	69557	86471.7	103447	124743
1163.07	22924	48491.7	69265.6	87305.8	103286	124693
1162.07	23094.9	48009.3	69798.2	87165.1	103557	124160
1161.07	22954.2	48381.2	69778.1	86753.1	102944	125195
1160.07	23527	49145	69305.8	87054.6	103567	124050
1159.07	23647.6	47939	69476.6	86873.7	103899	124422
1158.07	23386.3	48190.2	69667.6	86873.7	104009	124492
1157.07	23496.9	49165.1	69155	87064.6	103638	124703
1156.07	23768.2	49124.9	68823.4	87104.8	103839	125165
1155.07	23245.6	49315.8	69858.5	86481.7	103447	125236
1154.07	23728	49255.5	69737.9	87175.2	103326	124281
1153.07	24250.6	49335.9	69064.6	87124.9	104220	125045
1152.07	23275.8	49285.7	70260.5	87315.9	104009	126050
1151.07	23657.7	49496.7	69557	87155.1	104341	125185
1150.07	24069.7	49104.8	70049.5	87416.4	104442	124934
1149.07	24120	49828.4	69898.7	87245.5	104341	124813
1148.07	23496.9	49717.8	69979.1	88461.6	104874	125386
1147.07	22934.1	49577.1	70089.7	88401.3	104592	125758
1146.07	23346.1	49547	70079.6	87657.6	104261	125356
1145.07	24813.4	50431.4	70170.1	87305.8	104301	125567
1144.07	25064.7	49959	70431.4	87758.1	104130	125396
1143.07	24863.7	49145	70300.7	88411.3	104472	125185
1142.07	23728	49577.1	70381.1	89325.9	104020	124824
1141.07	23888.8	50180.1	70190.2	89024.4	103828	125236
1140.07	23838.6	50340.9	70843.4	88351	103638	125557
1139.07	23657.7	50009.3	70411.3	88029.4	103698	125708
1138.07	24029.5	50431.4	70612.3	88300.8	105195	125436
1137.07	24632.5	50290.7	71376.1	88552	105406	125296
1136.07	24883.8	50320.8	70622.3	88129.9	104180	125376
1135.07	24994.3	50692.7	71064.5	88883.7	105436	125085
1134.07	24260.7	50612.3	71225.3	88853.5	104643	125708
1133.07	24843.6	50712.8	70642.4	88441.5	104502	125758
1132.07	24873.7	50481.6	70923.8	88170.1	104522	125899
1131.07	24321	50592.2	70863.5	88220.4	104472	125728
1130.07	24371.2	51215.3	71717.8	88421.4	104160	126160
1129.07	24803.4	51205.2	70763	88471.6	103899	125316
1128.07	24702.9	51325.8	71124.8	89516.8	104824	124954
1127.07	25305.9	51094.7	70984.1	89476.6	104381	125879
1126.07	26029.5	50974.1	71476.6	89104.8	104100	125748
1125.07	25386.3	51627.3	70933.9	89155	104291	125477
1124.07	25607.4	51758	71245.4	89255.5	104100	125306
1123.07	25175.2	51295.7	71768	89295.7	105145	125909
1122.07	25707.9	51647.4	71828.3	89014.3	105426	126301
1121.07	25506.9	50913.8	71305.7	89928.9	105346	125266
1120.07	25446.6	50803.2	71999.2	89356	104974	125105
1119.07	25396.3	50562	71677.6	89024.4	105859	125658
1118.07	25094.8	50200.2	71506.7	88320.9	105497	125708
1117.07	25687.8	50793.2	71356	89707.8	105155	126200
1116.07	25818.4	51567	71928.8	89406.3	104874	126150
1115.07	25175.2	52059.5	72180.1	89486.7	105195	125828
1114.07	25677.7	51235.4	72019.3	89205.3	105668	125929
1113.07	25979.2	51798.2	71737.9	88933.9	104984	126492
1112.07	26753.1	52491.6	72280.6	89446.5	105276	126452
1111.07	25949.1	51466.5	72139.9	89155	105447	126120
1110.07	26562.1	52300.7	72853.4	88592.2	105396	126673
1109.07	26361.1	53044.4	71727.8	90029.4	106050	126693
1108.07	26934	51898.7	71808.2	89828.4	106432	125436
1107.07	26371.2	50994.2	71506.7	89567.1	106532	127065
1106.07	26230.5	51828.3	71838.4	89245.5	105899	126452
1105.07	25979.2	50732.9	72702.7	89727.9	105145	126381
1104.07	26692.8	51758	71396.2	90150	105658	127185
1103.07	26391.3	49949	71406.2	89597.2	105296	126874
1102.07	26803.3	49124.9	70612.3	89466.6	105286	125436
1101.07	27325.9	49446.5	70210.3	88682.7	106019	126472
1100.07	25557.1	48913.8	71054.5	89325.9	105818	126984
1099.07	25738	48531.9	70632.4	90129.9	106120	126100
1098.07	25657.6	48833.4	69938.9	89285.7	105597	126321
1097.07	27034.5	48491.7	69969.1	89124.9	105718	126040
1096.07	27135	47707.8	68793.2	89084.7	105607	126462
1095.07	27054.6	47567.1	68411.3	88411.3	105738	126954
1094.07	26220.4	49064.6	68783.2	88521.9	106130	126733
1093.07	26109.9	48702.8	69285.7	88230.4	106100	126924
1092.07	26331	47657.6	68220.4	89396.2	106060	126954
1091.07	27305.8	48682.7	68944	88361.1	105949	126793
1090.07	27235.5	48753	68702.8	87607.3	105909	126944
1089.07	26893.8	48220.4	69134.9	89366.1	105718	127406
1088.07	27084.7	48923.9	68743	89024.4	105788	127366
1087.07	26763.1	49356	68672.6	89205.3	106432	127065
1086.07	26863.6	49436.4	68190.2	88873.6	106803	127225
1085.07	27738	49124.9	69225.4	89084.7	106632	127055
1084.07	27456.6	49265.6	69175.1	88823.4	106301	127215
1083.07	27727.9	49245.5	69416.3	89044.5	107085	127497
1082.07	27215.4	49315.8	69466.6	89366.1	106442	128331
1081.07	26773.2	48994.2	69526.9	89175.1	105778	128733
1080.07	26532	49295.7	69597.2	89567.1	106592	128522
1079.07	28049.5	48853.5	69536.9	89536.9	106351	127738
1078.07	27145	49024.4	70431.4	89768.1	106110	127879
1077.07	27285.7	50059.5	70381.1	89717.8	106803	127537
1076.07	27928.9	48913.8	69577.1	89878.6	106150	127959
1075.07	27677.7	48341	69627.4	90230.4	106622	127487
1074.07	27878.7	49265.6	69727.9	90290.7	107467	127899
1073.07	27818.4	49034.4	70200.2	91134.9	107627	127366
1072.07	28351	49506.8	69918.8	91044.4	106693	127266
1071.07	29315.8	49768.1	68994.2	90300.7	107316	127477
1070.07	28521.9	49285.7	69597.2	90742.9	107105	128090
1069.07	27778.2	49456.5	70662.5	89587.2	106341	128040
1068.07	27124.9	49225.4	69888.7	89868.6	107256	127115
1067.07	27838.5	49406.3	69717.8	89587.2	106793	127728
1066.07	28351	49657.5	70019.3	89938.9	107788	128200
1065.07	28381.2	50290.7	69989.2	90109.8	107085	127788
1064.07	28140	49938.9	70451.5	90531.9	107306	127356
1063.07	27888.7	50712.8	70451.5	89959	107527	127085
1062.07	28150	51205.2	70873.6	90240.4	107507	127879
1061.07	28210.3	50079.6	70682.6	89245.5	107286	127738
1060.07	27848.5	49577.1	70351	89778.1	107768	127467
1059.07	28341	50109.8	70562	91185.1	107095	127708
1058.07	28994.2	50903.7	70451.5	90310.8	107617	128321
1057.07	28009.3	50552	70642.4	89597.2	107326	128733
1056.07	28813.3	50320.8	70712.8	89456.5	107949	128321
1055.07	28903.8	50662.5	71104.7	90652.5	107818	128673
1054.07	29878.6	50471.6	70913.8	90753	108250	128401
1053.07	28944	50491.7	70501.7	90019.3	108240	128954
1052.07	29235.4	50190.2	72009.2	90742.9	107557	129296
1051.07	28883.7	50431.4	72029.3	90793.2	107246	127678
1050.07	29607.3	50129.9	71838.4	91094.7	107587	128844
1049.07	30150	51737.9	71868.5	91335.9	108140	128984
1048.07	29255.5	51074.6	71737.9	91345.9	107316	128321
1047.07	29175.1	51617.3	71376.1	91516.8	107246	128874
1046.07	29627.4	50692.7	72280.6	90984.1	108341	128894
1045.07	29798.2	51215.3	71808.2	91275.6	108050	128663
1044.07	30160	50783.1	71426.3	91094.7	108281	129648
1043.07	29938.9	50320.8	71597.2	91526.8	107949	129316
1042.07	29335.9	51396.2	71587.1	91004.2	108029	129024
1041.07	28903.8	50763	72903.7	91386.1	108220	128582
1040.07	29175.1	51366	72813.2	91778.1	108281	128632
1039.07	28933.9	51546.9	72752.9	92320.8	108130	129145
1038.07	29697.7	51717.8	72441.4	92079.6	108622	129798
1037.07	29989.2	51466.5	71697.7	91948.9	108783	129627
1036.07	29979.1	52139.9	72953.9	92190.1	108673	128954
1035.07	28753	51747.9	72612.2	91546.9	107959	129607
1034.07	29406.3	50903.7	72823.3	91466.5	108361	129416
1033.07	30873.6	52692.6	73556.9	92200.2	108492	129879
1032.07	30431.4	52531.8	72592.1	92149.9	108632	129869
1031.07	30129.9	51607.2	71808.2	92119.8	108522	130250
1030.07	30521.8	52190.1	72612.2	91979.1	108582	130502
1029.07	29959	53285.6	73225.3	91516.8	108220	130743
1028.07	30089.7	52933.8	72893.6	91687.6	108291	130632
1027.07	30210.3	52974	73024.3	92190.1	109306	130562
1026.07	30763	52592.1	73124.8	92592.1	109497	130411
1025.07	30813.3	52752.9	73567	92361	108592	130321
1024.07	30180.1	53144.9	73486.6	92783.1	109115	129828
1023.07	31175.1	53154.9	73768	93466.5	108763	129959
1022.07	31828.3	53697.6	74461.4	93607.2	109075	129818
1021.07	31466.5	52551.9	74109.7	93506.7	109205	129808
1020.07	31838.4	53325.8	73657.4	93205.2	109165	129326
1019.07	32280.6	52582.1	74019.2	93225.3	108652	130100
1018.07	31215.3	52632.3	73908.7	93426.3	109507	130472
1017.07	32421.3	52732.8	73667.5	92873.5	109537	129778
1016.07	30913.8	53697.6	73838.3	93647.4	109065	129758
1015.07	31215.3	53788.1	74401.1	93727.8	108743	131276
1014.07	31084.6	52863.5	74079.5	92984.1	109537	131085
1013.07	31416.3	52632.3	74220.2	92722.8	109909	131095
1012.07	30923.8	52622.3	73597.1	93366	109698	131024
1011.07	31587.1	52672.5	73305.7	93536.8	110090	131688
1010.07	31697.7	53295.6	74622.2	92340.9	110210	132954
1009.07	31999.2	53165	73969	93205.2	109557	132120
1008.07	31918.8	53315.7	74963.9	92773	109426	132230
1007.07	32109.7	53999.1	74783	92933.8	109607	131668
1006.07	32652.4	55104.6	74903.6	93376	110039	131225
1005.07	32230.3	54371	74773	92994.1	110703	132080
1004.07	32893.6	54371	76561.9	93275.5	110984	130713
1003.07	33858.4	55456.4	76129.7	94642.3	111225	130884
1002.07	33597.1	55386	76903.6	94863.4	111155	130029
1001.07	34371	54873.5	76883.5	95386	111466	130291
1000.07	34019.2	55034.3	76903.6	95396.1	111919	130391
999.073	33014.2	55577	77587	95436.3	111949	129517
998.073	33386.1	55024.2	76732.7	95476.5	110763	128281
997.073	32883.6	53727.8	76873.4	94411.2	111075	128482
996.073	32943.9	53516.7	76381	93677.5	110843	128220
995.073	31948.9	53838.3	76421.2	93677.5	110391	128833
994.073	31858.5	53275.5	75898.6	94139.8	109597	128753
993.073	32270.5	52813.2	74622.2	93546.9	110100	128844
992.073	31165	52361	74853.4	93074.5	109356	129416
991.073	30833.4	51878.6	73798.1	92984.1	109336	129286
990.073	31637.4	51134.9	73295.6	92481.6	108552	130592
989.073	30974.1	51707.7	73486.6	91516.8	107889	131044
988.073	29928.9	51737.9	72582.1	92200.2	107477	131346
987.073	29255.5	51054.5	73315.7	91426.3	107668	131929
986.073	30280.6	52049.4	73466.5	91999.2	107557	132542
985.073	29949	52883.6	72923.8	90994.2	108532	132713
984.073	30833.4	53778	73607.2	91516.8	109205	133647
983.073	31335.9	54250.4	75828.2	92783.1	108522	132331
982.073	33034.3	55607.1	75979	93999.1	109607	130934
981.073	33647.4	55637.3	77325.7	94300.6	110260	130361
980.073	34722.7	57335.7	78793	95617.2	111527	131195
979.073	36752.8	57798	79345.7	96310.6	111617	129788
978.073	37556.8	57928.7	80903.5	96883.5	111738	128080
977.073	36481.5	57667.4	80943.7	96632.2	111738	126281
976.073	35948.8	56592	81275.3	96873.4	111456	125969
975.073	34381	55677.5	79948.7	95546.8	111165	125718
974.073	34491.6	55175	79134.7	94159.9	110793	124884
973.073	32943.9	54139.8	77466.4	94290.6	109376	124733
972.073	32019.3	52340.9	76039.3	93466.5	109778	124522
971.073	30964	50461.5	73928.8	92049.4	108271	123356
970.073	29145	49325.9	73205.2	90803.2	106673	123618
969.073	27165.1	48089.7	70672.6	89828.4	105457	123899
968.073	25637.5	47305.8	69557	88341	104773	124150
967.073	25255.6	45888.8	67667.6	87315.9	104572	123899
966.073	24763.2	45185.3	66059.6	86501.8	104291	123698
965.073	23476.8	45014.4	66059.6	85084.8	103276	123839
964.073	23014.5	44873.7	65697.8	85225.5	103276	124020
963.073	23275.8	43919	64692.8	85265.7	102492	124422
962.073	23687.8	44059.7	64471.7	84511.9	102884	123828
961.073	23637.6	44180.3	64331	85275.7	103346	123487
960.073	23175.3	44160.2	64079.8	85135	103547	124130
959.073	23074.8	43778.3	63758.2	85064.7	103788	124009
958.073	22994.4	44230.5	64210.4	85125	103045	123105
957.073	23054.7	45104.9	64130	85175.2	102944	123638
956.073	22863.7	44511.9	64039.6	85768.2	103014	124070
955.073	23195.4	44089.8	64723	85195.3	103638	123969
954.073	23235.6	43808.4	64813.4	85135	103527	124422
953.073	23506.9	43959.2	64210.4	85195.3	103246	123788
952.073	22843.6	44511.9	64180.3	84934	103849	123889
951.073	22713	44994.3	63858.7	85466.7	103798	123537
950.073	23044.6	43999.4	64421.5	85185.3	103919	123969
949.073	22682.8	44421.5	64160.2	85717.9	103939	124472
948.073	23165.2	43919	64270.7	85949.1	104140	123889
947.073	22903.9	44542.1	63919	84622.5	103839	123738
946.073	22200.4	44964.2	64471.7	85597.3	103366	124080
945.073	22622.5	45265.7	65155.1	85878.7	103366	124351
944.073	23778.3	44823.5	65084.8	85697.8	103748	124170
943.073	23305.9	44723	64491.8	85215.4	104844	123909
942.073	22964.2	45336	65185.3	86130	103919	124884
941.073	22873.8	45436.5	65275.7	86190.3	104452	123939
940.073	23496.9	45486.8	64582.3	85989.3	103567	123959
939.073	24039.6	45295.8	64421.5	85527	104381	124452
938.073	23406.4	43969.2	64652.6	85788.3	104210	125236
937.073	23446.6	44622.5	64672.7	86150.1	103577	124291
936.073	23858.7	44592.3	64662.7	86451.6	103949	124271
935.073	24481.8	44552.1	65195.3	85979.2	104391	123316
934.073	23838.6	44974.2	65617.4	85748.1	104753	124080
933.073	23868.7	44783.3	64863.7	86200.3	104120	124210
932.073	23828.5	44029.5	64712.9	85275.7	104080	124391
931.073	22914	44451.6	64924	86200.3	103386	124783
930.073	23396.4	45627.5	65597.3	87094.8	103828	124341
929.073	23265.7	44924	65336	86039.5	104110	124281
928.073	24280.8	45587.3	65175.2	85908.9	103557	124834
927.073	24280.8	44491.8	64592.3	86934	103135	124834
926.073	24039.6	44893.8	65084.8	85979.2	103999	124602
925.073	24130	45245.6	65537	85547.1	104552	124150
924.073	24310.9	44552.1	65476.7	85697.8	104632	124683
923.073	24230.5	44783.3	64903.9	85637.5	104050	123969
922.073	24913.9	44833.5	65074.7	85888.8	104532	124411
921.073	24682.8	45205.4	65064.7	86331	104311	124532
920.073	24371.2	45798.3	65215.4	86903.8	104050	125567
919.073	24974.2	45346.1	65838.5	86672.7	104190	125497
918.073	24803.4	45949.1	65768.2	86833.5	103929	124834
917.073	24351.1	45145.1	65687.8	87275.7	104944	124230
916.073	24431.5	45185.3	65285.8	86813.4	104904	124813
915.073	24260.7	44893.8	64964.2	87124.9	104602	125587
914.073	23707.9	45356.1	65155.1	86481.7	104502	125366
913.073	23808.4	45617.4	65175.2	86431.5	104773	124733
912.073	23868.7	45939	64833.5	86471.7	104834	125135
911.073	23919	44371.2	65185.3	86190.3	104663	125497
910.073	24220.5	45999.3	65627.5	86320.9	104582	124542
909.073	25336	46079.7	66250.6	86069.7	104311	125286
908.073	24230.5	45848.6	65697.8	86451.6	105165	125909
907.073	24059.7	45567.2	65567.2	87346	105356	126240
906.073	24712.9	45758.1	66270.7	87135	105628	125045
905.073	24461.7	45155.1	66592.3	86431.5	105396	125467
904.073	24511.9	45205.4	66833.5	86471.7	104914	125416
903.073	24220.5	45326	65929	87476.7	105165	124612
902.073	24099.9	45707.9	66351.1	87104.8	104894	125396
901.073	24310.9	45878.7	66511.9	86240.5	104492	125336
900.073	25235.5	46019.4	66109.9	86843.5	105447	124984
899.073	24140.1	45728	66401.3	86974.2	104894	125497
898.073	24260.7	46029.5	66431.5	86994.3	105165	125517
897.073	24924	45597.3	66552.1	87456.6	104844	126261
896.073	25034.5	45959.1	66361.1	86803.3	105537	125989
895.073	24230.5	45818.4	65848.6	87185.2	105818	126050
894.073	24964.2	46150.1	66511.9	87627.4	104894	126391
893.073	24501.9	46320.9	66411.4	87285.7	105306	126160
892.073	25104.9	46320.9	66602.3	86692.8	106009	126140
891.073	25275.7	46220.4	66300.8	86672.7	105778	125507
890.073	25135	45707.9	66119.9	87557.1	105105	126080
889.073	24542.1	45215.4	66290.8	87014.4	105718	126210
888.073	25024.5	46461.6	66773.2	87315.9	104964	125899
887.073	25135	46642.5	67285.7	87305.8	105205	126050
886.073	24200.4	46582.2	66582.2	87185.2	105557	126582
885.073	25024.5	46280.7	66170.2	87496.8	105768	126180
884.073	25225.5	46190.3	66260.6	87325.9	104482	126462
883.073	25376.2	46572.2	66059.6	87466.6	105577	126462
882.073	25205.4	46702.8	66511.9	88692.7	106391	126452
881.073	25034.5	46511.9	67165.1	88099.8	105758	126150
880.073	25506.9	47607.3	67275.7	87627.4	105919	126160
879.073	25406.4	46944	66763.1	87928.9	105849	125989
878.073	25607.4	46913.9	66863.6	87838.5	105889	126763
877.073	26552.1	47014.4	66793.3	88572.1	105909	126864
876.073	25808.4	46783.2	66622.4	88099.8	106924	126803
875.073	25416.4	47627.4	67346	87547	105658	125999
874.073	25014.4	47255.6	66934	88592.2	105205	127246
873.073	25537	46300.8	66722.9	87687.7	106442	126904
872.073	24853.6	46853.6	66300.8	88732.9	105929	126683
871.073	25768.2	47315.9	66310.9	87969.1	106361	125899
870.073	25235.5	47386.2	66371.2	87597.3	106994	126713
869.073	26240.5	46883.7	67426.4	88250.5	106271	126472
868.073	25677.7	47325.9	66572.2	88743	106632	126884
867.073	24883.8	47024.4	67044.5	88310.8	106954	126994
866.073	25657.6	47285.7	67094.8	88099.8	106030	126542
865.073	26029.5	47205.3	66793.3	88109.8	106070	126783
864.073	26511.9	47426.4	67748	87979.2	106240	126723
863.073	25979.2	47386.2	67004.3	88401.3	106743	127044
862.073	25848.6	47366.1	67305.8	88763.1	106562	125879
861.073	26180.2	46763.1	67054.6	88089.7	107055	126381
860.073	26562.1	46803.3	66773.2	88883.7	106954	126512
859.073	26471.7	46843.5	67084.7	89436.4	106040	127055
858.073	26170.2	47104.8	67024.4	89064.6	106130	126321
857.073	26230.5	47577.2	67305.8	88562.1	106421	127155
856.073	25989.3	47185.2	67305.8	87788.2	106653	127075
855.073	25728	47476.7	67386.2	88330.9	106110	126944
854.073	26461.6	47979.2	67898.8	87506.8	106110	127426
853.073	26300.8	47537	67707.8	87466.6	106823	127014
852.073	26300.8	47858.6	67165.1	88341	106421	126924
851.073	26099.8	46813.4	67145	88853.5	106592	126994
850.073	26119.9	47516.9	68009.3	89536.9	106391	126432
849.073	26602.3	48089.7	67778.2	89004.3	106140	126733
848.073	26883.7	47537	67547	87928.9	106070	127195
847.073	26642.5	47647.5	67426.4	88029.4	105889	127215
846.073	26491.8	47145	68150	88511.8	106803	127517
845.073	26923.9	47014.4	68099.8	88743	107135	127658
844.073	27064.6	48320.9	67928.9	88471.6	106834	127276
843.073	26722.9	47597.3	67888.7	88773.1	107718	128160
842.073	25979.2	48180.2	67928.9	88903.8	107346	127658
841.073	25617.4	47195.3	67245.5	88893.7	107236	127547
840.073	26099.8	47597.3	67587.2	89205.3	106552	127316
839.073	27215.4	48270.6	68180.2	89014.3	106743	126994
838.073	26109.9	48270.6	67928.9	89104.8	107155	127748
837.073	26351.1	48461.6	67717.9	89496.7	106934	128009
836.073	26672.7	48471.6	68542	89245.5	107507	128301
835.073	26733	49416.3	68069.6	88833.4	107627	128351
834.073	26944	48270.6	68341	89225.4	107406	128482
833.073	27336	47928.9	68411.3	89496.7	107718	128040
832.073	26632.5	48109.8	68662.6	88461.6	108110	128140
831.073	26994.3	47999.3	68803.3	89305.8	107648	128150
830.073	26552.1	48632.4	68994.2	89466.6	107738	127919
829.073	26652.6	48521.9	67768.1	89335.9	108040	127778
828.073	26210.4	48552	68059.6	89637.4	107808	127607
827.073	27386.2	48501.8	68341	89265.6	107959	127808
826.073	27798.3	48763.1	68873.6	89356	107838	127386
825.073	26743	47939	68049.5	89356	107889	128029
824.073	26602.3	48230.4	68672.6	90451.5	107768	128512
823.073	26733	48994.2	68240.5	90330.9	107818	128240
822.073	27265.6	48371.1	68351	88913.8	107969	128442
821.073	27386.2	48712.8	68531.9	89165.1	107446	128240
820.073	27104.8	48592.2	68019.4	89838.4	108361	128120
819.073	27888.7	47979.2	69265.6	90260.5	107607	128029
818.073	28210.3	48964.1	68582.2	90280.6	108592	128693
817.073	28129.9	48803.3	68692.7	89044.5	107828	129306
816.073	27346	48381.2	69014.3	89788.2	108421	128954
815.073	26672.7	48501.8	69165.1	89416.3	108130	127859
814.073	27175.2	48240.5	68632.4	89536.9	108190	128301
813.073	27165.1	49034.4	68813.3	89597.2	108180	128954
812.073	27547	49034.4	68913.8	89155	107457	129125
811.073	27637.5	48803.3	68310.8	90702.7	108200	129065
810.073	27416.4	48853.5	68129.9	90652.5	108582	129115
809.073	27577.2	49104.8	69185.2	90582.1	108220	129597
808.073	27104.8	48793.2	69074.6	89949	108462	128904
807.073	27989.2	49396.2	69476.6	89768.1	107577	129436
806.073	28310.8	48592.2	69114.8	90310.8	108622	128622
805.073	27717.9	48320.9	68893.7	90732.9	108632	128421
804.073	28079.7	48411.3	69335.9	89195.2	108361	129808
803.073	27828.4	49627.4	69346	90461.5	108040	129758
802.073	28682.7	49547	69667.6	90632.4	107768	129527
801.073	28421.4	49024.4	68592.2	90923.8	108532	129346
800.073	27376.2	49516.8	69325.9	90954	108291	128411
799.073	27315.9	50029.4	69496.7	90592.2	108673	128220
798.073	27557.1	49155	69657.5	90753	108442	129115
797.073	27969.1	49315.8	68763.1	89878.6	108331	129095
796.073	28099.8	49366.1	69245.5	89908.8	109014	129879
795.073	28069.6	48974.1	69245.5	89536.9	108200	129185
794.073	27828.4	48632.4	69637.4	90793.2	108492	129215
793.073	28160.1	49496.7	69255.5	90883.6	108331	128663
792.073	28230.4	49366.1	69768.1	90954	108552	129024
791.073	27697.8	49768.1	69888.7	91114.8	109336	129205
790.073	27657.6	49577.1	69838.4	90642.4	109205	129688
789.073	28119.9	49496.7	70059.5	90692.7	108823	128683
788.073	28923.9	49999.2	69536.9	90210.3	109145	129728
787.073	28351	49526.9	69577.1	90994.2	108914	129617
786.073	28099.8	49898.7	69004.3	91496.7	109366	129004
785.073	28672.6	50170.1	69145	91898.7	109436	130190
784.073	28632.4	49888.7	68903.8	90933.9	109205	129708
783.073	28521.9	49587.2	69949	90361	108592	129818
782.073	27808.3	49717.8	69476.6	90722.8	109718	130019
781.073	28009.3	49808.3	70049.5	90592.2	109085	130482
780.073	27989.2	49446.5	70180.1	91325.8	109828	129808
779.073	28210.3	49436.4	69959	91737.9	109336	129899
778.073	28582.2	49004.3	70079.6	91366	109155	129778
777.073	29225.4	49577.1	69687.7	90753	109456	130592
776.073	28411.3	50320.8	70923.8	91667.5	109014	129637
775.073	28773.1	49818.3	70531.9	91667.5	110080	129105
774.073	29255.5	49999.2	70732.9	91536.9	109607	129899
773.073	29175.1	49928.9	70029.4	91265.5	108512	130200
772.073	29315.8	49607.3	70451.5	91356	108874	130783
771.073	29014.3	49818.3	70260.5	91828.3	109306	130502
770.073	28572.1	49526.9	69175.1	91637.4	109376	129778
769.073	29195.2	49597.2	69295.7	91747.9	110150	130421
768.073	28461.6	49838.4	69607.3	91697.7	109607	130240
767.073	28893.7	51064.5	70361	91064.5	109366	129356
766.073	29617.3	50501.7	70501.7	91768	109989	130572
765.073	28622.4	49325.9	70753	91979.1	109678	130019
764.073	28944	50371.1	69908.8	91848.4	110009	130039
763.073	29165.1	50602.2	70059.5	91034.4	110482	130974
762.073	28974.1	50150	69949	91305.7	109879	130532
761.073	29446.5	51175.1	70009.3	92200.2	110833	130160
760.073	29868.6	50240.4	70230.4	92210.2	110934	130833
759.073	28923.9	51114.8	71054.5	92260.5	109527	130160
758.073	28984.2	51014.3	70984.1	91697.7	109939	130331
757.073	29406.3	50702.7	70803.2	91597.2	110070	130039
756.073	29536.9	51094.7	70813.3	91114.8	110371	130552
755.073	29084.7	50853.5	71215.3	91959	110150	130431
754.073	28009.3	51225.3	70582.1	91959	109788	130371
753.073	28451.5	51144.9	70682.6	92200.2	109929	130271
752.073	29687.7	51928.8	69918.8	92089.6	109708	130803
751.073	29295.7	51366	70230.4	91838.4	110301	130642
750.073	29748	51155	69989.2	92823.3	110281	130391
749.073	29838.4	51185.1	71034.4	92732.8	110783	131145
748.073	29597.2	51356	71034.4	91878.6	110250	130582
747.073	29737.9	51456.5	71386.1	92521.8	110642	131316
746.073	29778.1	51456.5	70712.8	92823.3	109798	130864
745.073	28994.2	51144.9	71104.7	92893.6	110060	131185
744.073	29114.8	51134.9	71526.8	92481.6	111014	130371
743.073	29949	50863.5	71104.7	92511.7	110833	130190
742.073	30059.5	50421.3	71788.1	92451.4	110060	130552
741.073	29516.8	50903.7	71768	92793.1	110250	130884
740.073	29577.1	51587.1	71456.5	92401.2	110009	130381
739.073	30511.8	51044.4	71627.3	92421.3	110341	130763
738.073	29717.8	50994.2	70974.1	91908.7	110361	130411
737.073	30190.2	51687.6	70612.3	92230.3	110934	130964
736.073	30421.3	51898.7	71627.3	93144.9	111718	131276
735.073	30511.8	51617.3	71225.3	93275.5	111326	131004
734.073	29557	50652.5	71808.2	92612.2	110884	131607
733.073	30290.7	50722.8	72079.6	92732.8	110833	131386
732.073	30150	51114.8	71356	92843.4	110572	131326
731.073	30330.9	51999.2	71617.3	93014.2	109899	131115
730.073	31215.3	50933.9	71637.4	92763	110331	131004
729.073	29798.2	52170	71657.5	92712.7	111728	131346
728.073	30541.9	51366	71476.6	93034.3	112009	131456
727.073	29838.4	51687.6	71969	92551.9	111054	131456
726.073	30160	51918.8	72149.9	92401.2	110662	131256
725.073	29979.1	52149.9	71878.6	92551.9	111085	131507
724.073	30793.2	51928.8	71848.4	92682.6	111346	131557
723.073	30652.5	51366	71979.1	92722.8	111627	131858
722.073	30793.2	51938.9	72692.6	93175	111004	131517
721.073	31104.7	52049.4	71989.1	93627.3	111557	131647
720.073	29888.7	52129.8	71918.8	94260.4	111527	131366
719.073	30742.9	51677.6	72471.5	93426.3	111336	131044
718.073	30813.3	52029.3	71617.3	93315.7	110683	131024
717.073	30381.1	51305.7	72170	93024.3	111708	130954
716.073	30642.4	52190.1	71818.3	93416.2	111617	132150
715.073	31898.7	51878.6	72823.3	92742.9	111115	133436
714.073	31275.6	52079.6	73225.3	92903.7	111889	132572
713.073	30773.1	52933.8	73124.8	94049.4	111235	131105
712.073	30923.8	52632.3	71476.6	94612.2	110582	132944
711.073	31215.3	52662.5	72190.1	94561.9	111446	132552
710.073	30823.3	52109.7	72320.8	93637.3	111758	131658
709.073	30722.8	52441.4	72109.7	93617.2	111416	131828
708.073	31315.8	51778.1	72300.7	93476.5	112371	132060
707.073	31536.9	52541.9	72330.8	93094.6	112281	131949
706.073	31627.3	52019.3	71245.4	93838.3	111889	133336
705.073	31335.9	52461.5	72180.1	93818.2	111567	131979
704.073	30511.8	52491.6	71868.5	93647.4	111567	131989
703.073	30863.5	52019.3	71778.1	93768	110924	132904
702.073	31315.8	52652.4	72461.5	94762.9	112672	132502
701.073	31084.6	52622.3	73556.9	94793.1	111135	132451
700.073	31064.5	52984.1	72562	94049.4	111497	132864
699.073	30763	52511.7	72019.3	93768	111386	132100
698.073	30290.7	52783.1	72933.8	93506.7	110642	132904
697.073	30582.1	52742.9	72290.6	93255.4	112019	132451
696.073	30984.1	52049.4	72340.9	93878.5	111517	133678
695.073	30873.6	53255.4	72320.8	93456.4	112060	132984
694.073	31054.5	53114.7	73366	93818.2	112371	131607
693.073	31104.7	52612.2	72783.1	94210.2	111838	131537
692.073	31567	53154.9	72371	95124.7	111426	132029
691.073	31778.1	53094.6	72551.9	94943.8	111778	132080
690.073	31768	52974	72049.4	94270.5	111808	132341
689.073	31426.3	53516.7	73084.6	93546.9	111788	132301
688.073	31677.6	52893.6	72953.9	93989.1	111899	132662
687.073	31366	53265.5	72863.5	93627.3	112281	132220
686.073	31888.6	53436.3	72903.7	94672.5	112592	132803
685.073	31345.9	53697.6	72672.5	94913.7	112482	132672
684.073	31175.1	53034.3	73546.9	94210.2	111326	133476
683.073	30943.9	53295.6	73265.5	94159.9	112482	133406
682.073	31466.5	53677.5	73858.4	94139.8	111658	133235
681.073	31637.4	53969	73948.9	93818.2	112431	132914
680.073	31747.9	53084.6	73205.2	94521.7	112612	132833
679.073	30742.9	52340.9	73074.5	94330.8	112954	133115
678.073	30833.4	52873.5	73064.5	94773	112039	133316
677.073	32099.7	53366	72783.1	95607.1	111698	132693
676.073	31416.3	53808.2	73084.6	94632.3	112904	132210
675.073	31969	53617.2	72903.7	94592.1	111798	132904
674.073	32541.9	53536.8	73577	94421.2	112331	133326
673.073	32381.1	54159.9	72994.1	94732.8	112562	132783
672.073	31376.1	53928.8	73536.8	94582	112522	133487
671.073	32451.4	54190.1	73898.6	94029.3	112130	132592
670.073	32722.8	52883.6	73205.2	94612.2	112160	132843
669.073	31496.7	53315.7	74059.4	95144.8	112100	133788
668.073	31898.7	54330.8	73958.9	95175	112823	133537
667.073	31617.3	53436.3	73094.6	95607.1	113698	133014
666.073	32170	53948.9	73335.8	94974	113356	133899
665.073	32180.1	54431.3	73938.8	96009.1	113617	133235
664.073	32371	53486.6	73295.6	95536.8	113235	133074
663.073	32411.2	53436.3	73215.2	94974	112994	133547
662.073	31647.4	54079.5	73617.2	94411.2	113919	133064
661.073	32320.8	53355.9	73225.3	94119.7	114291	133808
660.073	33004.2	54009.2	74340.8	95627.2	112753	133919
659.073	32431.3	54079.5	74079.5	95154.9	112431	133497
658.073	32541.9	54421.2	74441.3	95637.3	113386	134371
657.073	32843.4	53969	74059.4	95355.9	113436	133064
656.073	32521.8	54149.9	73848.4	95486.5	112582	133044
655.073	32662.5	55587	74431.3	95697.6	113718	133688
654.073	32401.2	54612.2	74170	95798.1	113718	134150
653.073	32752.9	54622.2	74582	95667.4	113718	132894
652.073	32431.3	55305.6	74773	95707.6	113185	133255
651.073	32491.6	54260.4	75818.2	96149.8	112321	134291
650.073	32009.2	55084.5	75757.9	95928.7	112833	133828
649.073	32763	53607.2	74270.5	95798.1	114059	133889
648.073	32039.4	53878.5	74240.3	95526.7	113456	133758
647.073	32009.2	54963.9	74099.6	96039.3	112713	133889
646.073	32803.2	54823.2	74481.5	96843.3	113266	134220
645.073	33496.6	53757.9	74582	96370.9	113647	134230
644.073	32853.4	53707.7	74039.3	96019.2	113909	133527
643.073	33084.6	54401.1	74722.7	95928.7	115356	135054
642.073	32471.5	55064.4	75114.7	96692.5	113919	134582
641.073	32793.1	54893.6	74250.4	96360.9	114431	134019
640.073	33175	54561.9	75134.8	96662.4	114582	133969
639.073	32943.9	55325.7	73999.1	97104.6	113296	135497
638.073	32270.5	55335.8	73938.8	96290.5	113476	134984
637.073	32330.8	55778	74923.7	96220.2	113728	135024
636.073	33466.5	55848.3	75345.8	97858.3	113627	134492
635.073	32783.1	54813.2	74582	95938.8	114120	134441
634.073	32652.4	54793.1	75888.5	96612.1	114321	134270
633.073	33255.4	55164.9	75406.1	96421.2	114230	134672
632.073	32361	55185	75587	96069.4	113115	134934
631.073	32662.5	55064.4	75818.2	95526.7	113708	134039
630.073	33355.9	55245.3	75918.7	96200.1	113909	135316
629.073	33074.5	55406.1	75516.7	96029.2	114582	135145
628.073	33335.8	54511.7	75948.8	96571.9	113426	135376
627.073	33747.9	54481.5	74501.6	96451.3	113205	134672
626.073	33697.6	54129.8	74762.9	96551.8	113798	134049
625.073	34139.8	54652.4	75496.6	97808.1	113919	134512
624.073	33456.4	55818.2	75144.8	96963.9	114773	134743
623.073	33667.5	55707.6	76370.9	97144.8	114361	134572
622.073	33134.8	55144.8	76159.9	97164.9	113969	134974
621.073	33597.1	55094.6	75396.1	96843.3	114150	134974
620.073	33587.1	54823.2	76079.5	96039.3	113818	134713
619.073	33285.6	56461.4	75838.3	96582	114482	135054
618.073	34230.3	56069.4	75305.6	98220.1	113688	134672
617.073	33597.1	55788	75386	97034.2	113567	134884
616.073	34119.7	55958.9	76099.6	96139.8	114180	135989
615.073	32742.9	56159.9	75717.7	96531.7	114602	135989
614.073	33285.6	56119.7	75958.9	97134.7	113788	135778
613.073	33154.9	55556.9	75948.8	97084.5	114110	135808
612.073	33386.1	54883.5	76340.8	96984	114311	134823
611.073	32994.1	56230.2	76561.9	97717.6	113979	135175
610.073	34019.2	56009.1	75587	97516.6	113647	135406
609.073	34310.7	54893.6	75627.2	97104.6	114572	135527
608.073	34923.7	56039.3	75536.8	97114.6	114662	134934
607.073	33567	56260.4	75496.6	96913.6	113878	135336
606.073	34210.2	55958.9	74843.3	97215.1	114331	135105
605.073	33928.8	55466.4	75406.1	95697.6	113386	134753
604.073	33868.5	55205.1	76190	96702.6	113657	135024
603.073	33878.5	57174.9	75979	98119.6	114070	135215
602.073	33848.4	56330.7	76943.8	98632.2	114693	136210
601.073	33969	55426.2	76190	97888.5	115034	135547
600.073	34009.2	56903.6	77054.3	97195	114884	135748
599.073	34180	55878.5	76712.6	97587	114512	135868
598.073	34340.8	55657.4	76702.6	96863.4	114482	136321
597.073	33124.8	56019.2	76732.7	97064.4	113306	136130
596.073	34350.9	56511.6	76793	98059.3	113778	135858
595.073	35335.8	56642.3	76039.3	98119.6	114753	135728
594.073	33667.5	56531.7	76059.4	97828.2	115235	136431
593.073	33506.7	56612.1	76883.5	97818.1	114743	135366
592.073	34069.5	57114.6	76702.6	97496.5	115959	134763
591.073	34200.1	56692.5	76963.9	97094.5	114884	135939
590.073	34059.4	56903.6	76602.1	97798	114904	136009
589.073	34170	56481.5	77074.4	97637.2	114894	135255
588.073	34742.8	56692.5	77144.8	98813.1	114622	135386
587.073	34984	57174.9	77154.8	98240.2	115346	135607
586.073	35074.5	55858.4	77355.8	97195	114200	135868
585.073	34853.4	56803.1	77094.5	97798	114280	136019
584.073	34190.1	56551.8	77064.4	98632.2	115024	136974
583.073	34783	57335.7	76521.7	98320.6	115517	136301
582.073	34813.2	57587	77838.2	98370.9	115115	135858
581.073	35054.4	57144.8	78652.3	97928.7	114291	136572
580.073	34059.4	56662.4	77687.5	97546.8	114321	136200
579.073	34099.6	57164.9	77938.7	97948.8	115486	136170
578.073	35305.6	57687.5	78411.1	98149.8	115084	136703
577.073	34903.6	55898.6	77576.9	97516.6	115728	135768
576.073	35094.6	57094.5	77064.4	97637.2	115145	135878
575.073	34893.6	57195	78009.1	97566.9	115366	135486
574.073	34702.6	57285.5	78019.1	97848.3	115376	136100
573.073	34149.9	56863.4	78300.5	97576.9	114270	135276
572.073	35024.2	56813.1	76461.4	98200	113848	135828
571.073	34632.3	56632.2	76431.2	98250.3	114682	136331
570.073	33808.2	56742.8	76360.9	97245.3	114984	135738
569.073	34330.8	56863.4	77205.1	97305.6	114823	135868
568.073	34662.4	56280.5	77948.8	97918.6	114080	135336
567.073	35114.7	56240.3	77938.7	97275.4	114451	135014
566.073	33948.9	56059.4	76913.6	97828.2	114291	134522
565.073	33416.2	57325.7	77436.2	98380.9	114391	134984
564.073	34461.4	57978.9	76712.6	97958.8	114110	134311
563.073	35848.3	57476.4	76843.3	98813.1	113848	136240
562.073	35265.4	56632.2	78220.1	99275.4	114260	136632
561.073	35456.4	58019.1	79074.4	98240.2	115316	137175
560.073	35577	59134.7	79747.7	98953.8	114602	137647
559.073	35607.1	59345.7	80310.5	99476.4	114884	137496
558.073	36069.4	58471.4	80340.7	100019	115456	137647
557.073	36370.9	58762.8	80179.9	100331	116391	138100
556.073	35707.6	58511.6	80551.7	100019	116009	136602
555.073	36330.7	59305.5	80551.7	100461	116331	137748
554.073	36481.5	59576.9	79215.1	99456.3	116431	136884
553.073	36109.6	58059.3	78672.4	99345.7	115507	137034
552.073	34813.2	57386	78973.9	98983.9	116301	136341
551.073	34702.6	56702.6	77717.6	99556.8	115969	136130
550.073	34300.6	55004.1	76873.4	98451.3	115517	136240
549.073	34561.9	55938.8	76873.4	97717.6	114652	134472
548.073	33265.5	55506.6	75868.4	97365.9	114301	133868
547.073	32391.1	54471.5	75466.4	96592	115145	133316
546.073	31908.7	54190.1	76119.7	95808.1	114693	132170
545.073	31004.2	52964	73818.2	94994.1	113255	131919
544.073	29788.2	52049.4	73185.1	93697.6	111647	132301
543.073	29587.2	51788.1	72059.5	93245.4	110431	131105
542.073	28893.7	50933.9	72089.6	92964	109698	130110
541.073	29416.3	51426.3	71486.6	91798.2	110070	129246
540.073	29386.2	51325.8	71747.9	91446.4	110130	129306
539.073	29627.4	50853.5	71868.5	91496.7	109024	128944
538.073	28702.8	52149.9	71466.5	90763	107949	129848
537.073	29004.3	53868.5	72371	92240.4	108864	131115
536.073	31215.3	59325.6	76069.4	94632.3	109366	137356
535.073	41044.2	71033.9	86059.1	99938.7	110622	150632
534.073	66239.5	83234.6	102079	112612	115617	164139
533.073	81977.8	90691.7	120209	127727	127707	166250
532.073	75073.5	92319.8	126058	134852	148883	158561
531.073	57958.3	83274.8	115546	129606	156460	146140
530.073	37858.3	67556.6	94953.4	113315	135215	134813
529.073	26381.2	55566.9	78380.9	98712.6	114049	128652
528.073	23728	48521.9	69707.8	90572.1	108271	127567
527.073	24140.1	47275.7	66743	88773.1	107215	126421
526.073	24511.9	46582.2	66109.9	88592.2	106532	126964
525.073	23748.1	46602.3	66300.8	88964.1	106592	127195
524.073	23496.9	46843.5	66511.9	88129.9	107125	126100
523.073	23949.1	45939	66240.5	87647.5	107135	126532
522.073	24371.2	46119.9	66652.6	88250.5	107024	126462
521.073	23617.5	46592.3	65989.3	87637.5	106220	127105
520.073	24210.4	46190.3	65697.8	88049.5	106823	126381
519.073	24230.5	46692.8	65376.2	88170.1	106582	126683
518.073	23758.2	46180.2	66019.4	88129.9	106592	126361
517.073	24632.5	46602.3	65868.7	87969.1	106100	126391
516.073	24331	46532	65838.5	87325.9	106251	126512
515.073	23858.7	46652.6	65898.8	87607.3	107607	126713
514.073	24391.3	46612.4	66552.1	87838.5	106220	126100
513.073	24059.7	46270.7	66481.7	87918.9	106220	126813
512.073	24210.4	46391.3	66542	88150	106532	126703
511.073	23898.9	47145	66712.9	88250.5	106934	126462
510.073	24089.8	46722.9	66220.4	88250.5	105969	126140
509.073	24743.1	47356.1	67436.5	88280.7	107125	126542
508.073	24280.8	46200.3	66803.3	88310.8	107044	126753
507.073	23959.2	46743	65898.8	88240.5	106984	127246
506.073	24019.5	46672.7	66240.5	88773.1	106502	126673
505.073	23888.8	46562.1	66361.1	88572.1	106542	126874
504.073	24059.7	47597.3	66200.3	88672.6	107024	127145
503.073	23868.7	47235.5	66873.7	89466.6	106723	126914
502.073	24310.9	46692.8	67044.5	88702.8	106502	127014
501.073	24280.8	47014.4	67064.6	89456.5	106693	127376
500.073	23245.6	47506.8	67456.6	89446.5	106834	127346
499.073	24562.2	46913.9	66833.5	89808.3	106743	127869
498.073	25104.9	46893.8	66793.3	89446.5	107648	128261
497.073	24662.7	47567.1	66471.7	90029.4	108090	127688
496.073	24753.1	48029.4	67175.2	89456.5	108080	128080
495.073	24180.3	47969.1	66893.8	89255.5	107768	127065
494.073	24310.9	47949	67818.4	89235.4	106713	126924
493.073	25024.5	46803.3	67496.8	88592.2	106582	127446
492.073	24562.2	47145	66984.2	88863.6	106030	127346
491.073	25094.8	46773.2	67496.8	89396.2	106632	127678
490.073	25728	47074.7	67315.9	88813.3	107316	127376
489.073	24411.4	47386.2	67768.1	88933.9	107004	127929
488.073	24944.1	48300.8	67828.4	89386.2	107507	126813
487.073	24572.2	48099.8	68371.1	89979.1	107889	127075
486.073	25014.4	48009.3	68280.7	88572.1	106411	127889
485.073	24873.7	48140	67908.8	88692.7	107215	127517
484.073	23999.4	47969.1	67446.5	89064.6	107145	127607
483.073	24310.9	47999.3	67908.8	89094.7	107205	127678
482.073	24743.1	48029.4	68119.9	89215.3	106753	127396
481.073	24753.1	48260.6	68180.2	88461.6	106261	127346
480.073	25607.4	47868.6	68803.3	89446.5	106743	127376
479.073	25707.9	48039.5	68572.1	89456.5	106924	127627
478.073	24542.1	48029.4	68642.5	89275.6	107055	127416
477.073	24783.3	47928.9	67858.6	89104.8	107165	127457
476.073	24753.1	48612.3	68019.4	89647.5	107024	127627
475.073	24592.3	48421.4	68260.6	89275.6	107125	127426
474.073	25195.3	48119.9	68491.7	89014.3	107758	127768
473.073	24672.7	48763.1	68511.8	89265.6	107366	128170
472.073	25114.9	48552	68431.4	89195.2	106984	127276
471.073	25265.7	49084.7	68722.9	89828.4	107497	126522
470.073	25366.2	48160.1	68602.3	88632.4	107688	126783
469.073	24723	48079.7	68622.4	88531.9	107477	127286
468.073	25225.5	48803.3	69114.8	88923.9	107859	127899
467.073	25305.9	49114.8	68974.1	89878.6	107095	128421
466.073	25547.1	48893.7	68682.7	89356	107879	128200
465.073	25386.3	48290.7	68300.8	89536.9	107879	128200
464.073	25466.7	48351	69044.5	89898.7	107758	128240
463.073	25496.8	48843.5	69024.4	90813.3	106954	128311
462.073	25225.5	48883.7	69587.2	89386.2	107386	127778
461.073	25456.6	49195.2	70190.2	89325.9	107346	127979
460.073	25848.6	49577.1	69818.3	89788.2	107497	128261
459.073	25426.5	49356	69818.3	89637.4	108009	127859
458.073	25516.9	49004.3	69908.8	90451.5	107999	127818
457.073	25255.6	50079.6	69808.3	89406.3	107738	128190
456.073	25235.5	49989.2	69717.8	89416.3	108210	127678
455.073	25245.6	50240.4	69195.2	90049.5	107587	127909
454.073	25778.2	50632.4	69466.6	90531.9	107899	127446
453.073	25878.7	49526.9	70019.3	89989.2	107929	127638
452.073	26140	48783.2	70160	89868.6	107838	127678
451.073	25838.5	49888.7	69295.7	90742.9	108281	127638
450.073	25386.3	49918.8	69386.2	90974.1	107678	127416
449.073	26300.8	50491.7	69155	90391.2	107266	127597
448.073	25627.5	49607.3	70039.4	89989.2	108230	128813
447.073	25567.2	49526.9	70190.2	90491.7	108391	128029
446.073	25074.7	50280.6	70049.5	90320.8	107095	128301
445.073	26491.8	49657.5	69607.3	90300.7	108452	127778
444.073	25798.3	50240.4	70320.8	90361	108351	127899
443.073	26702.8	50954	70843.4	91245.4	107828	129678
442.073	26722.9	50732.9	70672.6	91898.7	108582	129758
441.073	26954.1	50240.4	70873.6	92431.3	109818	130301
440.073	26833.5	49587.2	70330.9	92350.9	110592	129426
439.073	27557.1	50954	70552	91667.5	111587	129014
438.073	26853.6	50863.5	70602.2	90903.7	111376	129225
437.073	26089.8	51034.4	70260.5	90009.3	108844	128341
436.073	26552.1	50421.3	70471.6	90310.8	107808	127507
435.073	26039.5	50029.4	70873.6	90320.8	107899	127537
434.073	26170.2	50863.5	70833.4	90109.8	107547	127336
433.073	26823.4	51004.2	71577.1	89245.5	107889	126693
432.073	26220.4	50552	71285.6	89315.8	107014	127638
431.073	25647.6	51155	71004.2	89938.9	106914	127457
430.073	25527	51536.9	71195.2	89255.5	106964	127085
429.073	25848.6	50943.9	71295.7	89918.8	106813	126823
428.073	26290.8	52139.9	71848.4	89878.6	106703	127587
427.073	26582.2	50773.1	71245.4	91134.9	107346	127859
426.073	26130	51788.1	71255.5	90210.3	107698	127658
425.073	26873.7	51305.7	71969	90763	107276	127396
424.073	26833.5	51516.8	72099.7	90190.2	107266	127205
423.073	27064.6	51758	72079.6	90622.3	107698	127346
422.073	26069.7	51406.2	71386.1	91225.3	107517	127869
421.073	26853.6	51265.5	72039.4	90330.9	108090	126803
420.073	26521.9	51818.3	71245.4	89727.9	106964	127145
419.073	26200.3	50582.1	70964	89697.7	107356	127467
418.073	27064.6	50964	71044.4	90531.9	107215	127095
417.073	26793.3	51064.5	70702.7	90099.7	107416	126964
416.073	27597.3	50803.2	70371.1	89707.8	107034	126371
415.073	27396.3	50310.8	69989.2	89928.9	107225	126793
414.073	27466.6	50692.7	69737.9	90079.6	106331	126482
413.073	27185.2	49818.3	70562	89577.1	106723	125778
412.073	27336	49607.3	69195.2	89195.2	106331	126542
411.073	26823.4	48592.2	68612.3	88491.7	105849	125587
410.073	26461.6	48853.5	69054.5	88521.9	105718	124974
409.073	27285.7	48873.6	69798.2	88431.4	106442	125095
408.073	27325.9	48371.1	69346	88109.8	105788	125919
407.073	27376.2	48944	68250.5	89245.5	106522	125336
406.073	27607.3	48923.9	68612.3	88401.3	107014	126281
405.073	27054.6	50039.4	69788.2	88803.3	105808	126200
404.073	27024.4	52019.3	69758	88933.9	106502	126783
403.073	27818.4	54813.2	72170	89677.6	105949	129336
402.073	26682.7	60310.5	79747.7	92712.7	107336	132693
401.073	27114.9	67094.3	89255	96953.8	109235	133517
400.073	28341	71797.7	95114.2	102270	111185	131376
399.073	27908.8	71214.8	93958.4	101959	111627	129125
398.073	28300.8	63084.3	81275.3	96561.9	109386	126341
397.073	27396.3	52953.9	71808.2	91114.8	106763	125648
396.073	27526.9	48099.8	68391.2	87858.6	105467	125125
395.073	27687.7	46310.9	67024.4	87506.8	105688	125266
394.073	26903.8	46913.9	66823.4	87707.8	106190	125296
393.073	27074.7	47155.1	66210.4	86823.4	106100	124602
392.073	28009.3	46783.2	65918.9	88270.6	105738	124984
391.073	27557.1	46944	65999.3	87547	106673	124703
390.073	27366.1	46974.2	66692.8	87426.4	106683	124984
389.073	27446.5	46702.8	66260.6	87778.2	105788	125346
388.073	27486.7	46833.5	67114.9	88180.2	105748	125316
387.073	28562.1	47084.7	66793.3	88180.2	106200	125386
386.073	28431.4	46692.8	66431.5	87748	106381	125004
385.073	27667.6	46341	65617.4	87748	106210	124924
384.073	27325.9	46310.9	66823.4	87657.6	106572	125447
383.073	28039.5	46893.8	67175.2	87798.3	106773	124803
382.073	28411.3	47135	67667.6	87738	106864	125055
381.073	27959.1	46923.9	67215.4	89124.9	106341	126351
380.073	28461.6	47798.3	66843.5	88391.2	106060	125557
379.073	29014.3	47617.4	67064.6	88672.6	107085	125256
378.073	28662.6	46954.1	66431.5	88843.5	108210	125748
377.073	27858.6	46813.4	66461.6	88612.3	107326	125999
376.073	28903.8	46602.3	66180.2	88371.1	107165	125688
375.073	29908.8	46461.6	66652.6	88803.3	107919	125959
374.073	28773.1	46803.3	66441.5	88039.5	107607	126120
373.073	28441.5	46934	66682.7	88180.2	107185	126170
372.073	28773.1	47195.3	66109.9	88783.2	107497	125828
371.073	29084.7	47496.8	66079.7	88964.1	107848	125969
370.073	28330.9	46682.7	66310.9	88411.3	108160	126351
369.073	28783.2	47185.2	67416.4	88923.9	107678	126371
368.073	29235.4	47305.8	66893.8	89255.5	108281	125778
367.073	29124.9	47235.5	67798.3	88883.7	107768	127477
366.073	28381.2	47285.7	67396.3	88964.1	107055	126512
365.073	28843.5	47104.8	67275.7	88883.7	106984	126411
364.073	29265.6	47496.8	66803.3	88391.2	107487	126240
363.073	28310.8	47486.7	66913.9	88923.9	107326	126683
362.073	28813.3	47476.7	67526.9	88381.2	107688	126251
361.073	29225.4	48280.7	66622.4	88813.3	107185	125778
360.073	28783.2	47496.8	66059.6	88501.8	107125	125909
359.073	29094.7	48180.2	67205.3	88722.9	107044	126271
358.073	29305.8	47939	67667.6	88461.6	106552	126240
357.073	29134.9	47305.8	66351.1	88411.3	107879	126351
356.073	29516.8	47135	66622.4	88471.6	106894	125467
355.073	29727.9	47989.2	66853.6	88381.2	106944	126331
354.073	29295.7	47848.5	67004.3	89727.9	106713	127748
353.073	29547	48501.8	67135	90753	107044	129547
352.073	29898.7	48190.2	67828.4	91557	109828	131064
351.073	30280.6	48773.1	67657.6	90783.1	113818	131095
350.073	30682.6	48783.2	67436.5	91898.7	112753	131567
349.073	29878.6	47617.4	67064.6	94883.5	111919	133276
348.073	30873.6	48300.8	66642.5	94672.5	114884	133738
347.073	31727.8	48129.9	67808.3	93768	118753	131778
346.073	31396.2	47436.5	67506.8	90843.4	114733	128170
345.073	29848.5	48230.4	67898.8	88783.2	108683	125849
344.073	29838.4	47416.4	68441.5	87506.8	106190	124934
343.073	30330.9	47959.1	67677.7	87466.6	105939	125617
342.073	30371.1	47456.6	67265.6	87647.5	106140	125155
341.073	30200.2	47717.9	67567.1	86733	105768	125678
340.073	30873.6	47647.5	68220.4	87225.4	106251	125889
339.073	30582.1	47617.4	67687.7	87406.3	105879	125738
338.073	29878.6	48109.8	67506.8	88230.4	106009	125396
337.073	29637.4	48602.3	67778.2	88079.7	105778	125708
336.073	29868.6	48140	68150	88029.4	106040	126140
335.073	29134.9	48511.8	68250.5	86803.3	106532	125979
334.073	29597.2	48150	67898.8	86652.6	105999	125396
333.073	30823.3	48079.7	66923.9	88059.6	106251	124793
332.073	30411.3	48562.1	67114.9	88170.1	105487	125396
331.073	30451.5	48612.3	67245.5	87617.4	105386	125065
330.073	30421.3	48160.1	67908.8	87738	106572	125718
329.073	30290.7	47185.2	67195.3	86913.9	106180	125236
328.073	30642.4	46712.9	66813.4	86622.4	105838	125497
327.073	30190.2	46773.2	67285.7	87868.6	106321	125447
326.073	29748	47275.7	67356.1	87888.7	106190	125246
325.073	30994.2	47657.6	67074.7	87155.1	106602	125979
324.073	30672.6	47888.7	67617.4	87446.5	106351	125226
323.073	30059.5	47386.2	67838.5	87396.3	106160	125406
322.073	31044.4	47778.2	66984.2	87396.3	105487	125738
321.073	30622.3	47034.5	66964.1	87245.5	105949	125436
320.073	30552	48029.4	67074.7	87647.5	106019	125095
319.073	30692.7	48140	67376.2	87225.4	105989	125366
318.073	30702.7	48230.4	67878.7	87285.7	106070	125155
317.073	30230.4	48542	68572.1	87406.3	106251	125778
316.073	31908.7	48582.2	68461.6	88150	106492	127075
315.073	31778.1	48592.2	68933.9	88552	105798	126080
314.073	31356	49175.1	69024.4	88401.3	106371	126271
313.073	31486.6	49195.2	68582.2	88923.9	105728	126421
312.073	32441.4	50813.3	70089.7	88863.6	106200	127276
311.073	32622.3	49838.4	69597.2	89295.7	108301	127065
310.073	31908.7	49888.7	69396.2	90230.4	108341	127336
309.073	32270.5	50672.6	68280.7	90069.6	108050	128130
308.073	32160	49587.2	68129.9	89878.6	108261	128502
307.073	32371	49737.9	68542	89687.7	109356	128622
306.073	32773	48853.5	67908.8	89496.7	107979	127768
305.073	31758	48160.1	66320.9	88743	108381	126582
304.073	30079.6	46240.5	65366.2	87305.8	107708	125909
303.073	29074.6	44431.5	64270.7	86401.3	107627	124371
302.073	27697.8	43084.8	62783.3	84934	106220	122773
301.073	25778.2	41496.9	60260.8	82280.8	103356	120572
300.073	23637.6	40180.4	58863.8	80441.7	101517	118874
299.073	21155.2	38793.5	57889	78471.9	99567.3	117165
298.073	19828.6	37889	56009.6	76803.6	98572.4	115819
297.073	18954.3	36180.5	54904.1	75919.2	96200.6	114361
296.073	17788.5	34914.2	54472	74140.3	94321.2	112683
295.073	16552.3	33657.9	53255.9	73054.9	92622.8	111306
294.073	16250.8	33547.4	52843.9	71607.7	91497.2	110542
293.073	16482	34140.3	53296.1	71446.9	90401.7	109568
292.073	19557.3	34441.8	54833.8	71175.6	89627.9	109728
291.073	24682.8	36723.2	57024.7	72904.2	88803.8	112512
290.073	27215.4	40612.5	60723.1	77205.6	90552.5	118200
289.073	23205.4	46883.7	68732.9	82672.8	95587.5	125215
288.073	18331.2	62210	83596.9	95838.3	102200	141547
287.073	25818.4	86732	110159	129486	109929	178571
286.073	55465.9	114520	140580	171716	140159	213163
285.073	118871	130721	149927	182238	218620	211605
284.073	173714	118410	124953	154400	227243	170370
283.073	109846	75395.6	80451.2	103034	148420	124371
282.073	26150.1	37748.3	52301.2	72060	94451.9	107045
281.073	5849.1	25125.5	44391.8	64713.4	85457.1	104422
280.073	3939.6	23517.5	43216	63668.2	84110.4	103668
279.073	3004.95	22934.6	42643.2	63346.7	83376.8	103226
278.073	2623.05	22502.5	42412	62914.5	83336.6	103417
277.073	2221.05	22281.3	42150.7	62643.2	82623.1	103196
276.073	1879.35	22180.8	42100.4	62391.9	82492.4	102663
275.073	1929.6	22120.5	41999.9	62291.4	82643.1	102724
274.073	1899.45	21979.8	41999.9	62502.4	82834.1	102734
273.073	1708.5	22231.1	42130.6	62552.7	82572.8	102854
272.073	1809	22190.9	42110.5	62522.6	82351.7	102995
271.073	1768.8	22180.8	42110.5	62783.8	82442.1	102834
270.073	1728.6	22291.4	42251.2	62673.3	82753.7	103146
269.073	1768.8	22150.7	42150.7	62572.8	82713.5	103116
268.073	1778.85	22090.4	41989.9	62422.1	82954.7	103116
267.073	1728.6	22120.5	41999.9	62412	82623.1	102965
266.073	1527.6	22190.9	42010	62763.8	82562.8	102884
265.073	1788.9	22040.2	42100.4	62633.1	82733.6	102724
264.073	2040.15	21939.7	42110.5	62472.3	82452.2	102734
263.073	1768.8	21859.2	41889.4	62412	82271.3	102824
262.073	1788.9	21778.8	41889.4	62311.5	82602.9	102995
261.073	1608	21939.7	41899.4	62452.2	82462.2	102894
260.073	1809	21768.8	41869.3	62281.3	82532.6	102703
259.073	1688.4	21869.3	41839.2	62140.7	82552.7	102854
258.073	1718.55	22020	42170.8	62522.6	82512.5	103085
257.073	1889.4	22050.2	42231.1	62401.9	82492.4	102814
256.073	1738.65	22050.2	42070.3	62422.1	82532.6	102754
255.073	1758.75	22110.5	41969.8	62572.8	82824.1	102894
254.073	1788.9	22070.3	42020.1	62472.3	82422.1	102784
253.073	1728.6	22020	41969.8	62442.2	82602.9	102945
252.073	1778.85	22060.2	41909.5	62422.1	82582.9	102724
251.073	1577.85	22060.2	41899.4	62723.6	82653.2	102754
250.073	1587.9	22241.2	42060.2	62442.2	82542.6	102935
249.073	1748.7	22050.2	42010	62462.2	82552.7	102774
248.073	1778.85	21919.5	41929.6	62331.6	82713.5	102744
247.073	1939.65	22050.2	41929.6	62301.4	82743.6	102874
246.073	1798.95	21969.8	41819.1	62351.7	82633.1	102764
245.073	1839.15	22110.5	41929.6	62381.8	82552.7	102734
244.073	1788.9	22150.7	41829.1	62241.2	82552.7	102764
243.073	1718.55	22000	42150.7	62291.4	82844.1	102703
242.073	1839.15	21979.8	41889.4	62301.4	82502.4	102734
241.073	1819.05	22080.3	41959.8	62261.2	82713.5	102844
240.073	1708.5	22000	41899.4	62180.8	82633.1	102563
239.073	2020.05	21859.2	41889.4	62412	82542.6	102673
238.073	1788.9	21839.2	41959.8	62512.5	82331.6	102814
237.073	1738.65	21909.5	42351.7	62522.6	82492.4	102764
236.073	1788.9	22000	42110.5	62381.8	82663.2	102673
235.073	1859.25	21989.9	41989.9	62311.5	82894.4	102854
234.073	2040.15	21939.7	42160.8	62964.8	83065.2	103528
233.073	2241.15	22150.7	42261.2	63015	83004.9	103899
232.073	2261.25	22160.8	42532.6	63105.4	83487.4	103528
231.073	2432.1	22180.8	42773.8	63125.6	83718.5	103668
230.073	2040.15	22120.5	42442.2	62683.3	83195.9	103045
229.073	1899.45	22060.2	41999.9	62703.4	82703.4	102754
228.073	1929.6	22080.3	42120.6	62542.7	82623.1	103065
227.073	1889.4	21949.7	41999.9	62472.3	82462.2	103055
226.073	1678.35	21889.4	42030.1	62693.4	82482.4	102914
225.073	1527.6	22020	42271.3	62482.3	82572.8	102824
224.073	1839.15	22030.1	42070.3	62442.2	82361.8	102583
223.073	2020.05	21979.8	42040.2	62331.6	82492.4	102724
222.073	1748.7	21969.8	42160.8	62221.1	82713.5	102734
221.073	1809	22070.3	42211	62381.8	82653.2	102703
220.073	1809	22040.2	42140.7	62613	82723.6	102432
219.073	1809	22100.5	42160.8	62281.3	82562.8	102553
218.073	1758.75	21969.8	41989.9	62371.8	82613	102512
217.073	1658.25	21929.6	41999.9	62391.9	82572.8	102633
216.073	1738.65	22050.2	41879.3	62442.2	82602.9	102663
215.073	1778.85	21949.7	42090.4	62281.3	82512.5	102703
214.073	1678.35	21778.8	41849.2	62432.1	82462.2	102643
213.073	1949.7	21989.9	41999.9	62552.7	82482.4	102432
212.073	1839.15	22341.7	42040.2	62422.1	82633.1	102563
211.073	1758.75	22030.1	41879.3	62190.9	82351.7	102633
210.073	1718.55	21879.3	41909.5	62241.2	82552.7	102603
209.073	1839.15	22050.2	41979.8	62241.2	82613	102553
208.073	2030.1	22030.1	41979.8	62572.8	82422.1	102553
207.073	1738.65	22010	41919.6	62452.2	82542.6	102573
206.073	1809	21859.2	42070.3	62361.8	82602.9	102472
205.073	1869.3	22170.8	42130.6	62452.2	82422.1	102342
204.073	1819.05	22010	41979.8	62482.3	82562.8	102432
203.073	1718.55	22050.2	42030.1	62361.8	82502.4	102362
202.073	1658.25	22150.7	41839.2	62170.8	82422.1	102693
201.073	1738.65	22120.5	42200.9	62602.9	82492.4	102703
200.073	2070.3	22261.2	42522.6	62442.2	82341.6	102693
199.073	2100.45	22442.2	42432.1	62341.7	82623.1	103146
198.073	1989.9	22693.4	42391.9	62733.6	82653.2	103296
197.073	1929.6	22613	42432.1	62693.4	82783.9	103166
196.073	2070.3	22361.8	42401.9	62693.4	82743.6	102764
195.073	1798.95	22180.8	42180.8	62532.6	82693.4	102643
194.073	1839.15	22100.5	41849.2	62452.2	82552.7	102693
193.073	1959.75	22201	42010	62643.2	82341.6	102442
192.073	1969.8	22271.3	42130.6	62361.8	82613	102412
191.073	1829.1	22100.5	42231.1	62432.1	82663.2	102462
190.073	1969.8	22180.8	42190.9	62321.6	82874.3	102583
189.073	1959.75	22070.3	42281.3	62432.1	82703.4	102653
188.073	2110.5	22090.4	42200.9	62613	82552.7	102653
187.073	1698.45	22221	41949.7	62613	82532.6	102603
186.073	1839.15	22080.3	41849.2	62783.8	82693.4	102603
185.073	1849.2	22130.6	41959.8	62552.7	82522.6	102523
184.073	1889.4	22371.8	42150.7	62371.8	82602.9	102392
183.073	1778.85	22100.5	42140.7	62321.6	82472.3	102080
182.073	1859.25	22130.6	42070.3	62391.9	82442.1	102342
181.073	1909.5	22150.7	41869.3	62261.2	82351.7	102402
180.073	1839.15	22040.2	42060.2	62442.2	82532.6	102623
179.073	1728.6	21969.8	42120.6	62351.7	82512.5	102422
178.073	1738.65	21909.5	41969.8	62301.4	82422.1	102362
177.073	1809	22110.5	41939.7	62371.8	82462.2	102372
176.073	1929.6	22020	41989.9	62261.2	82371.8	102291
175.073	1979.85	22000	42211	62452.2	82331.6	102482
174.073	2010	22040.2	41979.8	62582.8	82532.6	102714
173.073	1738.65	22100.5	42040.2	62482.3	82633.1	102583
172.073	1688.4	21969.8	42110.5	62532.6	82633.1	102613
171.073	1929.6	21829.1	42090.4	62432.1	82613	103005
170.073	2040.15	21979.8	42331.6	63004.9	83125.6	103789
169.073	2472.3	22201	42904.4	63658.2	83788.9	104372
168.073	3145.65	22251.2	43155.7	64080.3	84612.9	104291
167.073	2994.9	22783.8	43286.3	63587.8	84391.9	103407
166.073	2442.15	22351.7	42582.8	62934.6	83045.1	102613
165.073	1839.15	22170.8	42050.2	62582.8	82522.6	102462
164.073	1618.05	21979.8	42120.6	62331.6	82552.7	102281
163.073	1979.85	22271.3	41859.2	62462.2	82361.8	102402
162.073	2010	22030.1	41889.4	62371.8	82371.8	102332
161.073	1879.35	22100.5	41879.3	62311.5	82351.7	102241
160.073	1949.7	22221	41989.9	62301.4	82090.4	102161
159.073	1989.9	22150.7	41919.6	62211	82391.9	102110
158.073	1979.85	21959.8	41939.7	62271.3	82452.2	102291
157.073	1989.9	22261.2	42200.9	62442.2	82391.9	102442
156.073	1879.35	22251.2	42140.7	62673.3	82422.1	102814
155.073	1798.95	22412	42251.2	63015	82442.1	103487
154.073	1869.3	22633.1	42653.2	63597.9	83396.9	104131
153.073	1999.95	23025	42542.7	63688.3	83718.5	104070
152.073	2070.3	22914.5	42512.5	63537.6	83406.9	103286
151.073	2100.45	22422	42221.1	62643.2	82964.8	102754
150.073	2130.6	22361.8	42120.6	62522.6	82492.4	102452
149.073	1889.4	22261.2	42060.2	62462.2	82311.5	102402
148.073	1778.85	22030.1	41798.9	62351.7	82331.6	102372
147.073	1718.55	22030.1	42040.2	62391.9	82351.7	102362
146.073	1839.15	22301.5	42311.5	62301.4	82321.6	102312
145.073	1949.7	22110.5	42100.4	62251.2	82422.1	102181
144.073	1839.15	21949.7	42010	62492.4	82291.4	102110
143.073	1829.1	21929.6	42080.3	62462.2	82271.3	102422
142.073	1879.35	22130.6	42160.8	62231.1	82371.8	102312
141.073	2020.05	22150.7	42160.8	62321.6	82231.1	102191
140.073	1869.3	22140.7	41989.9	62080.3	82130.6	102362
139.073	2090.4	22100.5	41989.9	62180.8	82432.1	102121
138.073	1819.05	22291.4	42020.1	62180.8	82261.2	102261
137.073	1869.3	22201	42221.1	62231.1	82241.1	102301
136.073	2060.25	22190.9	42020.1	62221.1	82512.5	102362
135.073	2050.2	22040.2	42170.8	62060.2	82291.4	102221
134.073	1899.45	22160.8	42140.7	62170.8	82351.7	102442
133.073	2080.35	22060.2	42211	62301.4	82291.4	102392
132.073	1718.55	22060.2	41929.6	62251.2	82331.6	102110
131.073	1959.75	22170.8	42060.2	62231.1	82401.9	102301
130.073	1949.7	22221	42100.4	62381.8	82381.9	102171
129.073	2070.3	22140.7	41919.6	62723.6	82462.2	102342
128.073	1869.3	22130.6	42060.2	62482.3	82492.4	102332
127.073	1678.35	21899.5	42070.3	62221.1	82311.5	102261
126.073	1969.8	21969.8	42150.7	62251.2	82321.6	102221
125.073	1879.35	22140.7	42140.7	62341.7	82281.4	102121
124.073	1939.65	22160.8	41949.7	62412	82291.4	102462
123.073	1939.65	22060.2	42140.7	62281.3	82341.6	102452
122.073	2020.05	22140.7	41758.8	62542.7	82351.7	102553
121.073	2030.1	22412	42130.6	62412	82422.1	102673
120.073	1969.8	22221	42200.9	62592.9	82311.5	102422
119.073	2110.5	22090.4	42070.3	62562.8	82422.1	102352
118.073	2010	22271.3	42311.5	62472.3	82281.4	102362
117.073	1839.15	22271.3	42200.9	62452.2	82502.4	102533
116.073	1899.45	22090.4	41989.9	62311.5	82361.8	102352
115.073	1869.3	22190.9	42291.4	62422.1	82100.4	102322
114.073	1869.3	22080.3	42341.7	62251.2	82231.1	102372
113.073	2080.35	22110.5	41999.9	62351.7	82321.6	102211
112.073	1919.55	22261.2	42060.2	62452.2	82482.4	102281
111.073	2070.3	22030.1	42100.4	62351.7	82361.8	102271
110.073	1939.65	22090.4	42080.3	62351.7	82241.1	102090
109.073	2020.05	22211	42130.6	62623.1	82170.8	102110
108.073	2060.25	21989.9	42180.8	62251.2	82391.9	102181
107.073	2060.25	21979.8	42090.4	62703.4	82291.4	102251
106.073	1919.55	22140.7	42040.2	62713.5	82211	102422
105.073	2331.6	22140.7	41989.9	62582.8	82442.1	102462
104.073	2070.3	22050.2	42331.6	63004.9	82472.3	103347
103.073	2221.05	22713.5	42743.7	63949.7	82984.9	104372
102.073	2371.8	23226	42693.4	64492.3	84271.2	104392
101.073	2653.2	23537.6	42502.4	64331.6	84462.2	103497
100.073	2231.1	22894.4	42492.4	63256.2	83185.9	102643
99.073	1909.5	22221	42170.8	62623.1	82412	102472
98.073	2080.35	22060.2	42180.8	62512.5	82341.6	102402
97.073	1899.45	22241.2	42271.3	62562.8	82271.3	102291
96.073	1989.9	22180.8	42130.6	62432.1	82190.9	102141
95.073	2040.15	22301.5	42231.1	62331.6	82381.9	102352
94.073	2221.05	22211	42221.1	62371.8	82120.6	102281
93.073	2070.3	22291.4	42130.6	62613	82331.6	102181
92.073	1979.85	22301.5	42090.4	62401.9	82200.9	102221
91.073	2030.1	22140.7	42190.9	62532.6	82381.9	102332
90.073	2100.45	22090.4	42311.5	62592.9	82412	102452
89.073	2100.45	22150.7	42050.2	62643.2	82572.8	102221
88.073	2080.35	22070.3	42301.4	62401.9	82602.9	102382
87.073	2040.15	22180.8	42221.1	62422.1	82623.1	102261
86.073	2040.15	22261.2	42251.2	62502.4	82582.9	102342
85.073	2120.55	22331.6	42251.2	62391.9	82462.2	102492
84.073	2180.85	22201	42110.5	62442.2	82552.7	102191
83.073	2070.3	22251.2	42271.3	62442.2	82482.4	102201
82.073	1999.95	22120.5	42180.8	62522.6	82452.2	102623
81.073	2211	22110.5	42170.8	62412	82512.5	102472
80.073	2221.05	22271.3	42412	62371.8	82542.6	102312
79.073	2291.4	22170.8	42200.9	62532.6	82412	102432
78.073	2080.35	22321.5	42301.4	62341.7	82422.1	102362
77.073	2050.2	22331.6	41979.8	62381.8	82241.1	102251
76.073	2361.75	22361.8	42090.4	62623.1	82422.1	102462
75.073	2070.3	22291.4	42170.8	62572.8	82582.9	102754
74.073	2020.05	22381.8	42452.2	62512.5	82412	102412
73.073	2070.3	22301.5	42522.6	62582.8	82542.6	102502
72.073	2090.4	22402	42422.1	62542.7	82422.1	102372
71.073	2020.05	22211	42120.6	62512.5	82321.6	102342
70.073	2180.85	22422	42180.8	62522.6	82452.2	102402
69.073	2080.35	22582.8	42341.7	62713.5	82613	102372
68.073	2211	22693.4	42331.6	62693.4	82643.1	102563
67.073	2211	22391.9	42211	62592.9	82723.6	102362
66.073	2110.5	22381.8	42150.7	62512.5	82753.7	102512
65.073	2301.45	22231.1	42391.9	62713.5	82723.6	102683
64.073	2120.55	22190.9	42381.8	62763.8	82683.4	102623
63.073	2271.3	22241.2	42321.6	62613	82824.1	102804
62.073	2150.7	22160.8	42391.9	62743.7	82904.4	102744
61.073	2080.35	22251.2	42522.6	62663.2	82753.7	102734
60.073	2080.35	22502.5	42361.8	62874.3	82803.9	102673
59.073	2221.05	22261.2	42391.9	62552.7	82572.8	102683
58.073	2422.05	22391.9	42452.2	62582.8	82482.4	102462
57.073	2241.15	22623	42211	62703.4	82462.2	102502
56.073	2311.5	22381.8	42532.6	62633.1	82552.7	102312
55.073	2180.85	22582.8	42502.4	62633.1	82391.9	102603
54.073	2241.15	22422	42653.2	62753.7	82391.9	102744
53.073	2422.05	22402	42472.3	62733.6	82532.6	102754
52.073	2331.6	22492.4	42592.9	62814	82381.9	102714
51.073	2432.1	22371.8	42401.9	62824.1	82643.1	102653
50.073	2743.65	22402	42592.9	62904.4	82733.6	102432
49.073	2331.6	22502.5	42472.3	62934.6	82582.9	102653
48.073	2391.9	22422	42673.3	62894.4	82552.7	102734
47.073	2150.7	22542.7	42412	62733.6	82643.1	102543
46.073	2301.45	22462.2	42341.7	63115.5	82874.3	103236
45.073	2341.65	22371.8	42442.2	63135.6	82904.4	102985
44.073	2200.95	22321.5	42623.1	63105.4	83195.9	103166
43.073	2261.25	22412	42602.9	62713.5	83487.4	103105
42.073	2321.55	22331.6	42090.4	62783.8	82944.6	102533
41.073	2391.9	22432.1	42482.3	62582.8	82502.4	102301
40.073	2422.05	22512.5	42452.2	62663.2	82311.5	102472
39.073	2190.9	22190.9	42200.9	62412	82502.4	102392
38.073	2010	22140.7	42180.8	62311.5	82241.1	102070
37.073	2150.7	22070.3	42261.2	62351.7	82301.4	102050
36.073	2130.6	22412	42361.8	62281.3	82080.4	102110
35.073	2020.05	22381.8	42170.8	62231.1	82070.3	101950
34.073	2160.75	22090.4	42100.4	62120.6	82241.1	102030
33.073	2221.05	22170.8	42040.2	62291.4	82180.9	102191
32.073	2050.2	21979.8	42180.8	62532.6	81999.9	102030
31.073	2241.15	22150.7	42432.1	62432.1	82160.8	102171
30.073	2733.6	22532.6	42482.3	62482.3	82422.1	102352
29.073	2703.45	22743.7	42733.6	62562.8	82522.6	102402
28.073	2994.9	23286.3	43216	63115.5	82673.3	102854
27.073	3346.65	23608	43859.2	63869.2	82834.1	103457
26.073	3668.25	23889.3	44321.5	64683.3	84241.1	104352
25.073	3055.2	23678.3	43618	64472.2	85447.1	104311
24.073	2512.5	23356.7	43859.2	63879.3	84442.1	103558
23.073	2241.15	23085.3	43135.6	62964.8	83125.6	102633
22.073	1969.8	22773.8	42763.8	62522.6	82170.8	102231
21.073	1899.45	22582.8	42693.4	62261.2	81909.5	101920
20.073	2391.9	22502.5	42713.5	62351.7	82040.1	102312
19.073	2492.4	22723.5	42874.3	62653.2	82532.6	102623
18.073	2834.1	22914.5	42994.9	62713.5	82894.4	102623
17.073	2854.2	22964.8	42974.8	62924.6	82683.4	102452
16.073	3015	22783.8	42874.3	62793.9	82422.1	102362
15.073	2814	22562.8	42733.6	62562.8	82331.6	102301
14.073	2200.95	22402	42130.6	62492.4	82602.9	102502
13.073	2391.9	22603	42331.6	62311.5	82613	102231
12.073	2251.2	22341.7	41839.2	61668.3	82301.4	101869
11.073	1979.85	21859.2	41849.2	61557.8	81517.6	101528
10.073	2020.05	21768.8	41839.2	61336.7	81306.5	101367
9.073	1638.15	21638.2	41577.8	61316.6	81216.1	101216
8.073	1587.9	21577.8	41477.3	61226.1	81115.6	100975
7.073	1195.95	21557.8	41376.8	61105.5	81065.3	101035
6.073	1085.4	21246.2	41206	61005	80894.4	100874
5.073	974.85	21175.8	40974.8	60994.9	80894.4	101005
4.073	793.95	20974.8	40954.8	60733.7	80733.6	100673
3.073	472.35	20693.5	40582.9	60552.8	80432.1	100271
2.073	211.05	20371.8	40371.8	60211.1	80150.8	100151
1.073	60.3	20170.8	40130.7	60080.4	80040.2	100030
0.073	30.15	20090.5	40040.2	60000	80020.1	100010
-0.927	10.05	20000	40010.1	60000	80010.1	100000
-1.927	20.1	20010	40000	60000	80010.1	100000

## Sheet: Fig. 2h
	PLA
Binding Energy (eV)	Intensity (a.u.)
296.287	3880.8	3880.8	3880.8	3880.8
296.187	3915.45	3861.92	3861.92	3861.92
296.087	3892.35	3843.03	3843.03	3843.03
295.987	3765.3	3824.14	3824.14	3824.14
295.887	3953.95	3805.26	3805.26	3805.26
295.787	3873.1	3786.37	3786.37	3786.37
295.687	3823.05	3767.49	3767.49	3767.49
295.587	3876.95	3748.6	3748.6	3748.6
295.487	3853.85	3729.71	3729.71	3729.71
295.387	3815.35	3710.83	3710.83	3710.83
295.287	3757.6	3691.94	3691.94	3691.94
295.187	3622.85	3673.05	3673.05	3673.05
295.087	3657.5	3654.17	3654.17	3654.17
294.987	3761.45	3635.28	3635.28	3635.28
294.887	3680.6	3616.39	3616.39	3616.39
294.787	3622.85	3597.51	3597.51	3597.51
294.687	3534.3	3578.62	3578.62	3578.62
294.587	3526.6	3559.73	3559.73	3559.73
294.487	3507.35	3540.85	3540.85	3540.85
294.387	3468.85	3521.96	3521.96	3521.96
294.287	3441.9	3503.08	3503.08	3503.08
294.187	3472.7	3484.19	3484.19	3484.19
294.087	3484.25	3465.3	3465.3	3465.3
293.987	3530.45	3446.42	3446.42	3446.42
293.887	3391.85	3427.53	3427.53	3427.53
293.787	3792.25	3408.64	3408.64	3408.64
293.687	3676.75	3389.76	3389.76	3389.76
293.587	3515.05	3370.87	3370.87	3370.87
293.487	3680.6	3351.98	3351.98	3351.98
293.387	3815.35	3333.1	3333.1	3333.1
293.287	3815.35	3314.21	3314.21	3314.21
293.187	4007.85	3295.33	3295.33	3295.33
293.087	4034.8	3276.44	3276.44	3276.44
292.987	4000.15	3257.55	3257.55	3257.55
292.887	4161.85	3238.67	3238.67	3238.67
292.787	4373.6	3219.78	3219.78	3219.78
292.687	4342.8	3200.89	3200.89	3200.89
292.587	4389	3182.01	3182.01	3182.01
292.487	4435.2	3163.12	3163.12	3163.12
292.387	4435.2	3144.23	3144.23	3144.23
292.287	4677.75	3125.35	3125.35	3125.35
292.187	4916.45	3106.46	3106.46	3106.46
292.087	4954.95	3087.57	3087.57	3087.57
291.987	5209.06	3068.69	3068.69	3068.69
291.887	5278.36	3049.8	3049.8	3049.8
291.787	5370.76	3030.92	3030.92	3030.92
291.687	5501.66	3012.03	3012.03	3012.03
291.587	5855.86	2993.14	2993.14	2993.14
291.487	5875.11	2974.26	2974.26	2974.26
291.387	6217.76	2955.37	2955.37	2955.37
291.287	6464.16	2936.48	2936.48	2936.48
291.187	6799.11	2917.6	2917.6	2917.6
291.087	7276.51	2898.71	2898.71	2898.71
290.987	7249.56	2879.82	2879.82	2879.82
290.887	8004.16	2860.94	2860.94	2860.94
290.787	8200.51	2842.05	2842.05	2842.05
290.687	8593.21	2823.17	2823.17	2823.17
290.587	8881.96	2804.28	2804.28	2804.28
290.487	8951.26	2785.39	2785.39	2785.39
290.387	9016.71	2766.51	2766.51	2766.51
290.287	8608.61	2747.62	2747.62	2747.62
290.187	7626.86	2728.73	2728.74	2728.73
290.087	7053.21	2709.85	2709.85	2709.85
289.987	6183.11	2690.96	2690.97	2690.96
289.887	5339.96	2672.07	2672.09	2672.07
289.787	4454.45	2653.19	2653.22	2653.19
289.687	3799.95	2634.3	2634.36	2634.3
289.587	3311	2615.41	2615.52	2615.41
289.487	2937.55	2596.53	2596.72	2596.53
289.387	2956.8	2577.64	2577.99	2577.64
289.287	2852.85	2558.76	2559.35	2558.76
289.187	2683.45	2539.87	2540.89	2539.87
289.087	2575.65	2520.98	2522.71	2520.98
288.987	2533.3	2502.1	2504.96	2502.1
288.887	2544.85	2483.21	2487.92	2483.21
288.787	2544.85	2464.32	2471.95	2464.32
288.687	2475.55	2445.44	2457.61	2445.44
288.587	2333.1	2426.55	2445.75	2426.55
288.487	2310	2407.66	2437.46	2407.66
288.387	2379.3	2388.78	2434.55	2388.78
288.287	2279.2	2369.89	2438.97	2369.89
288.187	2156	2351	2454.35	2351
288.087	2132.9	2332.12	2483.87	2332.12
287.987	2213.75	2313.23	2534.13	2313.23
287.887	2136.75	2294.35	2610.26	2294.35
287.787	2156	2275.47	2722.33	2275.46
287.687	2259.95	2256.59	2878.61	2256.57
287.587	2494.8	2237.73	3092.57	2237.69
287.487	2802.8	2218.91	3376.11	2218.8
287.387	2972.2	2200.16	3744.38	2199.91
287.287	3438.05	2181.58	4212.13	2181.03
287.187	4246.55	2163.37	4791.68	2162.14
287.087	5124.36	2145.89	5497.05	2143.25
286.987	5932.86	2129.86	6330.07	2124.37
286.887	7226.46	2116.71	7296.22	2105.48
286.787	8354.51	2108.87	8377.84	2086.6
286.687	10275.7	2110.71	9559.89	2067.71
286.587	11680.9	2130.21	10800.4	2048.82
286.487	12989.9	2179.4	12051.6	2029.94
286.387	14391.3	2279.06	13252.5	2011.05
286.287	15588.7	2461.19	14329.3	1992.16
286.187	15900.5	2770.89	15215.7	1973.28
286.087	16824.5	3281.11	15842.2	1954.39
285.987	17667.7	4082.99	16162.5	1935.5
285.887	18364.5	5298.38	16149.8	1916.62
285.787	20131.7	7099.12	15799.6	1897.73
285.687	22056.7	9651.17	15145.8	1878.84
285.587	25671.8	13160.6	14227.1	1859.96
285.487	29364	17818.5	13118.2	1841.07
285.387	34395.9	23728.7	11881.5	1822.19
285.287	40929.4	30936.1	10593	1803.3
285.187	47940.2	39260.4	9313.72	1784.41
285.087	55902.1	48309.1	8092.01	1765.53
284.987	62424	57439.4	6968.68	1746.64
284.887	68587.8	65789.1	5961.69	1727.75
284.787	74497.6	72398.1	5086.1	1708.87
284.687	78235.9	76362.9	4339.83	1689.98
284.587	78913.5	77173.3	3718.15	1671.09
284.487	76022.2	74641.9	3210.03	1652.21
284.387	71248.2	69169.6	2800.63	1633.32
284.287	63602.1	61524.7	2477.44	1614.43
284.187	54242.7	52607.7	2223.41	1595.55
284.087	44225	43384.1	2028.14	1576.66
283.987	35216	34602	1876.86	1557.78
283.887	26772.9	26793.9	1762.23	1538.89
283.787	19523.4	20202.2	1673.55	1520
283.687	14006.3	14911.9	1605.67	1501.12
283.587	9694.31	10835.1	1552.21	1482.23
283.487	6776.01	7796.02	1509.69	1463.34
283.387	4723.95	5626.18	1474.66	1444.46
283.287	3545.85	4111.3	1445.02	1425.57
283.187	2583.35	3084.81	1419.03	1406.68
283.087	2021.25	2412.6	1395.53	1387.8
282.987	1597.75	1977.24	1373.69	1368.91
282.887	1401.4	1702.32	1352.93	1350.03
282.787	1201.2	1530.32	1332.89	1331.14
282.687	1162.7	1421.59	1313.29	1312.25
282.587	962.501	1352.17	1293.97	1293.37
282.487	904.751	1305.25	1274.83	1274.48
282.387	924.001	1271.23	1255.79	1255.59
282.287	804.651	1244.51	1236.82	1236.71
282.187	812.351	1221.6	1217.88	1217.82
282.087	727.651	1200.71	1198.97	1198.93
281.987	800.801	1180.87	1180.07	1180.05
281.887	727.651	1161.53	1161.17	1161.16
281.787	746.901	1142.44	1142.28	1142.27
281.687	758.451	1123.46	1123.39	1123.39
281.587	685.301	1104.53	1104.5	1104.5
281.487	654.501	1085.63	1085.62	1085.62
281.387	662.201	1066.73	1066.73	1066.73
281.287	619.851	1047.84	1047.84	1047.84
281.187	596.751	1028.96	1028.96	1028.96
281.087	616.001	1010.07	1010.07	1010.07
280.987	604.451	991.184	991.184	991.183
280.887	554.401	972.297	972.297	972.297
280.787	535.151	953.411	953.411	953.411
280.687	539.001	934.524	934.524	934.524
280.587	519.751	915.638	915.638	915.638
280.487	523.601	896.751	896.751	896.751
280.387	515.901	877.865	877.865	877.865
280.287	481.25	858.979	858.979	858.979
280.187	496.65	840.092	840.092	840.092
280.087	523.601	821.206	821.206	821.206
279.987	519.751	802.319	802.319	802.319
279.887	558.251	783.433	783.433	783.433
279.787	488.95	764.547	764.547	764.547
279.687	589.051	745.66	745.66	745.66
279.587	512.051	726.774	726.774	726.774
279.487	431.2	707.887	707.887	707.887
279.387	469.7	689.001	689.001	689.001
279.287	423.5	670.115	670.115	670.115
279.187	492.8	651.228	651.228	651.228
279.087	423.5	632.342	632.342	632.342
278.987	469.7	613.455	613.455	613.455
278.887	485.1	594.569	594.569	594.569
278.787	488.95	575.683	575.683	575.683
278.687	469.7	556.796	556.796	556.796
278.587	473.55	537.91	537.91	537.91
278.487	442.75	519.023	519.023	519.023
278.387	458.15	500.137	500.137	500.137
278.287	481.25	481.25	481.25	481.25
278.287	481.25	481.25	481.25	481.25

## Sheet: Fig. 2i
	PDA-PEI
Binding Energy (eV)	Intensity (a.u.)
303.48	6745.21	6745.21	6745.21	6745.21	6745.21
303.38	6587.36	6720.21	6720.21	6720.21	6720.21
303.28	6641.26	6695.22	6695.22	6695.22	6695.22
303.18	6575.81	6670.22	6670.22	6670.22	6670.22
303.08	6421.81	6645.23	6645.23	6645.23	6645.23
302.98	6518.06	6620.24	6620.24	6620.24	6620.24
302.88	6475.71	6595.24	6595.24	6595.24	6595.24
302.78	6444.91	6570.25	6570.25	6570.25	6570.25
302.68	6329.41	6545.25	6545.25	6545.25	6545.25
302.58	6229.31	6520.26	6520.26	6520.26	6520.26
302.48	6233.16	6495.26	6495.26	6495.26	6495.26
302.38	6248.56	6470.27	6470.27	6470.27	6470.27
302.28	6225.46	6445.28	6445.28	6445.28	6445.28
302.18	6079.16	6420.28	6420.28	6420.28	6420.28
302.08	5990.61	6395.29	6395.29	6395.29	6395.29
301.98	6098.41	6370.29	6370.29	6370.29	6370.29
301.88	5813.51	6345.3	6345.3	6345.3	6345.3
301.78	5801.96	6320.3	6320.3	6320.3	6320.3
301.68	5701.86	6295.31	6295.31	6295.31	6295.31
301.58	5674.91	6270.32	6270.32	6270.32	6270.32
301.48	5959.81	6245.32	6245.32	6245.32	6245.32
301.38	5755.76	6220.33	6220.33	6220.33	6220.33
301.28	5640.26	6195.33	6195.33	6195.33	6195.33
301.18	5701.86	6170.34	6170.34	6170.34	6170.34
301.08	5536.31	6145.35	6145.35	6145.35	6145.35
300.98	5455.46	6120.35	6120.35	6120.35	6120.35
300.88	5178.26	6095.36	6095.36	6095.36	6095.36
300.78	5289.91	6070.36	6070.36	6070.36	6070.36
300.68	5424.66	6045.37	6045.37	6045.37	6045.37
300.58	5135.91	6020.37	6020.37	6020.37	6020.37
300.48	5116.66	5995.38	5995.38	5995.38	5995.38
300.38	5328.41	5970.39	5970.39	5970.39	5970.39
300.28	4954.95	5945.39	5945.39	5945.39	5945.39
300.18	5020.41	5920.4	5920.4	5920.4	5920.4
300.08	5001.16	5895.4	5895.4	5895.4	5895.4
299.98	5024.26	5870.41	5870.41	5870.41	5870.41
299.88	5082.01	5845.41	5845.41	5845.41	5845.41
299.78	4858.7	5820.42	5820.42	5820.42	5820.42
299.68	4754.75	5795.43	5795.43	5795.43	5795.43
299.58	4774	5770.43	5770.43	5770.43	5770.43
299.48	4904.9	5745.44	5745.44	5745.44	5745.44
299.38	4839.45	5720.44	5720.44	5720.44	5720.44
299.28	4754.75	5695.45	5695.45	5695.45	5695.45
299.18	4562.25	5670.46	5670.46	5670.46	5670.46
299.08	4616.15	5645.46	5645.46	5645.46	5645.46
298.98	4612.3	5620.47	5620.47	5620.47	5620.47
298.88	4562.25	5595.47	5595.47	5595.47	5595.47
298.78	4496.8	5570.48	5570.48	5570.48	5570.48
298.68	4569.95	5545.48	5545.48	5545.48	5545.48
298.58	4527.6	5520.49	5520.49	5520.49	5520.49
298.48	4747.05	5495.5	5495.5	5495.5	5495.5
298.38	4469.85	5470.5	5470.5	5470.5	5470.5
298.28	4446.75	5445.51	5445.51	5445.51	5445.51
298.18	4235	5420.51	5420.51	5420.51	5420.51
298.08	4439.05	5395.52	5395.52	5395.52	5395.52
297.98	4119.5	5370.52	5370.52	5370.52	5370.52
297.88	4188.8	5345.53	5345.53	5345.53	5345.53
297.78	4246.55	5320.54	5320.54	5320.54	5320.54
297.68	4081	5295.54	5295.54	5295.54	5295.54
297.58	4200.35	5270.55	5270.55	5270.55	5270.55
297.48	4161.85	5245.55	5245.55	5245.55	5245.55
297.38	4177.25	5220.56	5220.56	5220.56	5220.56
297.28	4000.15	5195.56	5195.56	5195.56	5195.56
297.18	3799.95	5170.57	5170.57	5170.57	5170.57
297.08	3880.8	5145.58	5145.58	5145.58	5145.58
296.98	3853.85	5120.58	5120.58	5120.58	5120.58
296.88	3884.65	5095.59	5095.59	5095.59	5095.59
296.78	3850	5070.59	5070.59	5070.59	5070.59
296.68	3765.3	5045.6	5045.6	5045.6	5045.6
296.58	3626.7	5020.61	5020.61	5020.61	5020.61
296.48	3911.6	4995.61	4995.61	4995.61	4995.61
296.38	3711.4	4970.62	4970.62	4970.62	4970.62
296.28	3715.25	4945.62	4945.62	4945.62	4945.62
296.18	3626.7	4920.63	4920.63	4920.63	4920.63
296.08	3622.85	4895.63	4895.63	4895.63	4895.63
295.98	3376.45	4870.64	4870.64	4870.64	4870.64
295.88	3511.2	4845.65	4845.65	4845.65	4845.65
295.78	3607.45	4820.65	4820.65	4820.65	4820.65
295.68	3561.25	4795.66	4795.66	4795.66	4795.66
295.58	3441.9	4770.66	4770.66	4770.66	4770.66
295.48	3453.45	4745.67	4745.67	4745.67	4745.67
295.38	3430.35	4720.67	4720.67	4720.67	4720.67
295.28	3418.8	4695.68	4695.68	4695.68	4695.68
295.18	3499.65	4670.69	4670.69	4670.69	4670.69
295.08	3280.2	4645.69	4645.69	4645.69	4645.69
294.98	3337.95	4620.7	4620.7	4620.7	4620.7
294.88	3430.35	4595.7	4595.7	4595.7	4595.7
294.78	3311	4570.71	4570.71	4570.71	4570.71
294.68	3284.05	4545.71	4545.71	4545.71	4545.72
294.58	3388	4520.72	4520.72	4520.72	4520.72
294.48	3311	4495.73	4495.73	4495.73	4495.73
294.38	3199.35	4470.73	4470.73	4470.73	4470.74
294.28	3157	4445.74	4445.74	4445.74	4445.74
294.18	3187.8	4420.74	4420.74	4420.74	4420.75
294.08	3160.85	4395.75	4395.75	4395.75	4395.76
293.98	3299.45	4370.76	4370.76	4370.76	4370.77
293.88	3187.8	4345.76	4345.76	4345.76	4345.78
293.78	3176.25	4320.77	4320.77	4320.77	4320.8
293.68	3207.05	4295.77	4295.77	4295.77	4295.82
293.58	3210.9	4270.78	4270.78	4270.78	4270.84
293.48	3018.4	4245.78	4245.78	4245.78	4245.87
293.38	2964.5	4220.79	4220.79	4220.79	4220.92
293.28	3114.65	4195.8	4195.8	4195.8	4195.97
293.18	3195.5	4170.8	4170.8	4170.8	4171.05
293.08	3280.2	4145.81	4145.81	4145.81	4146.15
292.98	3584.35	4120.81	4120.81	4120.81	4121.28
292.88	3488.1	4095.82	4095.82	4095.82	4096.46
292.78	3376.45	4070.82	4070.82	4070.82	4071.71
292.68	3418.8	4045.83	4045.83	4045.83	4047.03
292.58	3522.75	4020.84	4020.84	4020.84	4022.46
292.48	3457.3	3995.84	3995.84	3995.84	3998.02
292.38	3603.6	3970.85	3970.85	3970.85	3973.76
292.28	3557.4	3945.85	3945.85	3945.85	3949.73
292.18	3588.2	3920.86	3920.86	3920.86	3925.99
292.08	3630.55	3895.87	3895.87	3895.87	3902.63
291.98	3784.55	3870.87	3870.87	3870.87	3879.73
291.88	3834.6	3845.88	3845.88	3845.88	3857.44
291.78	3776.85	3820.88	3820.88	3820.88	3835.86
291.68	3680.6	3795.89	3795.89	3795.89	3815.24
291.58	3773	3770.89	3770.89	3770.89	3795.72
291.48	3611.3	3745.9	3745.9	3745.9	3777.65
291.38	3950.1	3720.91	3720.91	3720.91	3761.19
291.28	4138.75	3695.91	3695.91	3695.91	3746.92
291.18	4242.7	3670.92	3670.92	3670.92	3734.97
291.08	4188.8	3645.92	3645.92	3645.92	3726.2
290.98	4158	3620.93	3620.93	3620.93	3720.69
290.88	4119.5	3595.94	3595.93	3595.93	3719.67
290.78	4312	3570.94	3570.94	3570.94	3723.11
290.68	4473.7	3545.95	3545.95	3545.95	3732.72
290.58	4385.15	3520.96	3520.95	3520.95	3748.22
290.48	4419.8	3495.97	3495.96	3495.96	3771.94
290.38	4346.65	3470.98	3470.96	3470.96	3803.25
290.28	4396.7	3446.01	3445.97	3445.97	3845.08
290.18	4454.45	3421.04	3420.97	3420.97	3896.44
290.08	4261.95	3396.09	3395.98	3395.98	3960.57
289.98	4246.55	3371.17	3370.99	3370.99	4036.31
289.88	4261.95	3346.3	3345.99	3345.99	4126.87
289.78	4165.7	3321.5	3321	3321	4230.88
289.68	4146.45	3296.83	3296	3296	4351.22
289.58	4392.85	3272.35	3271.01	3271.01	4486.27
289.48	4442.9	3248.16	3246.02	3246.02	4638.16
289.38	4512.2	3224.4	3221.02	3221.02	4804.98
289.28	4866.4	3201.31	3196.03	3196.03	4987.7
289.18	4847.15	3179.21	3171.03	3171.03	5184.06
289.08	5124.36	3158.54	3146.04	3146.04	5393.67
288.98	5220.61	3140.03	3121.04	3121.04	5613.98
288.88	5397.71	3124.6	3096.05	3096.05	5843.28
288.78	5871.26	3113.5	3071.06	3071.06	6078.76
288.68	5990.61	3108.48	3046.06	3046.06	6318.03
288.58	6579.66	3111.86	3021.07	3021.07	6558.49
288.48	7095.56	3126.74	2996.07	2996.07	6798.28
288.38	7091.71	3157.14	2971.08	2971.08	7035.84
288.28	7164.86	3208.99	2946.09	2946.08	7272.44
288.18	7865.56	3288.67	2921.09	2921.09	7508.59
288.08	8008.01	3404.44	2896.1	2896.1	7749.56
287.98	8535.46	3566.54	2871.11	2871.1	8000.03
287.88	8570.11	3787.28	2846.14	2846.11	8272.15
287.78	8801.11	4081.2	2821.17	2821.11	8575.87
287.68	9166.86	4465.06	2796.24	2796.12	8931.19
287.58	9455.61	4961.39	2771.38	2771.12	9357.63
287.48	9921.46	5588.91	2746.64	2746.13	9880.26
287.38	10179.4	6369.12	2722.14	2721.14	10519.5
287.28	10926.3	7323.97	2698.09	2696.14	11305.8
287.18	11808	8474.08	2674.84	2671.15	12260.9
287.08	13267.1	9836.88	2653	2646.15	13411.3
286.98	14325.9	11424.4	2633.6	2621.16	14772.5
286.88	16027.6	13246.9	2618.35	2596.17	16364
286.78	18414.6	15290.5	2609.92	2571.17	18178.1
286.68	20227.9	17532.6	2612.52	2546.18	20201.4
286.58	22553.3	19934.7	2632.51	2521.18	22406.3
286.48	25252.2	22440.4	2679.31	2496.19	24748.2
286.38	27423.6	24975.3	2766.4	2471.19	27170.7
286.28	29729.7	27449	2912.58	2446.2	29602.4
286.18	32109	29751	3143.24	2421.21	31961.9
286.08	34669.3	31774.4	3491.42	2396.21	34174.1
285.98	36213.1	33414.9	3998.5	2371.22	36179
285.88	37429.7	34581.3	4713.94	2346.22	37932.7
285.78	38742.6	35204.6	5693.49	2321.23	39423.8
285.68	40309.5	35246	6995.35	2296.23	40669.2
285.58	41168.1	34700.9	8673.43	2271.24	41719.2
285.48	42785.1	33584.9	10767.5	2246.25	42627
285.38	43674.4	31979.1	13290.4	2221.25	43486.4
285.28	45264.5	29972.5	16212.9	2196.26	44355.5
285.18	45395.4	27668.1	19449.8	2171.26	45251.3
285.08	46119.2	25173.9	22850	2146.27	46129.7
284.98	47308.8	22594.5	26197.2	2121.28	46877.9
284.88	47863.2	20024.1	29224.8	2096.28	47322.3
284.78	47004.7	17545.8	31648.1	2071.29	47260.8
284.68	45807.3	15218.9	33210.5	2046.29	46495
284.58	44159.5	13084.7	33732	2021.3	44885.5
284.48	42026.6	11167.9	33148.5	1996.3	42392.4
284.38	39162.2	9479	31525.4	1971.31	39090.7
284.28	34992.7	8016.46	29043.6	1946.32	35159.4
284.18	31489.2	6770.13	25960.2	1921.32	30845
284.08	27254.2	5729.32	22560.5	1896.33	26421.8
283.98	23015.3	4867.11	19110.6	1871.33	22128.5
283.88	18337.6	4161.64	15826.4	1846.34	18158.9
283.78	14310.5	3590.93	12858	1821.34	14640.8
283.68	11592.4	3133.96	10289.9	1796.35	11637.8
283.58	8878.11	2771.33	8150.83	1771.36	9158.59
283.48	6548.86	2485.73	6427.44	1746.36	7172.76
283.38	5101.26	2263.54	5079.74	1721.37	5626.4
283.28	4127.2	2089.73	4053.69	1696.37	4450.44
283.18	3060.75	1953.74	3291.08	1671.38	3575.98
283.08	2479.4	1846.9	2736.2	1646.38	2938.62
282.98	1967.35	1762.25	2339.68	1621.39	2481.95
282.88	1524.6	1694.27	2060.24	1596.4	2159.16
282.78	1274.35	1638.67	1864.92	1571.4	1932.95
282.68	1189.65	1592.33	1728.44	1546.41	1774.91
282.58	962.501	1552.42	1632.05	1521.41	1663.47
282.48	1012.55	1517.14	1562.33	1496.42	1583.34
282.38	927.851	1485.12	1509.91	1471.43	1523.81
282.28	831.601	1455.38	1468.46	1446.43	1477.55
282.18	773.851	1427.22	1433.79	1421.44	1439.68
282.08	762.301	1400.14	1403.23	1396.44	1407.01
281.98	766.151	1373.8	1375.11	1371.45	1377.51
281.88	750.751	1347.93	1348.39	1346.45	1349.9
281.78	746.901	1322.38	1322.46	1321.46	1323.4
281.68	743.051	1297.03	1296.97	1296.47	1297.55
281.58	696.851	1271.81	1271.72	1271.47	1272.08
281.48	666.051	1246.68	1246.6	1246.48	1246.81
281.38	681.451	1221.61	1221.54	1221.48	1221.67
281.28	666.051	1196.56	1196.52	1196.49	1196.59
281.18	666.051	1171.54	1171.51	1171.49	1171.55
281.08	712.251	1146.52	1146.51	1146.5	1146.53
280.98	689.151	1121.52	1121.51	1121.51	1121.52
280.88	646.801	1096.52	1096.51	1096.51	1096.52
280.78	639.101	1071.52	1071.52	1071.52	1071.52
280.68	639.101	1046.53	1046.52	1046.52	1046.53
280.58	623.701	1021.53	1021.53	1021.53	1021.53
280.48	635.251	996.536	996.535	996.535	996.536
280.38	642.951	971.541	971.541	971.541	971.541
280.28	612.151	946.547	946.547	946.547	946.547
280.18	612.151	921.552	921.552	921.552	921.552
280.08	565.951	896.558	896.558	896.558	896.558
279.98	542.851	871.564	871.564	871.564	871.564
279.88	546.701	846.57	846.57	846.57	846.57
279.78	596.751	821.575	821.575	821.575	821.575
279.68	589.051	796.581	796.581	796.581	796.581
279.58	562.101	771.587	771.587	771.587	771.587
279.48	592.901	746.593	746.593	746.593	746.593
279.38	565.951	721.599	721.599	721.599	721.599
279.28	573.651	696.604	696.604	696.604	696.604
279.18	600.601	671.61	671.61	671.61	671.61
279.08	554.401	646.616	646.616	646.616	646.616
278.98	531.301	621.622	621.622	621.622	621.622
278.88	469.7	596.627	596.627	596.627	596.627
278.78	550.551	571.633	571.633	571.633	571.633
278.68	504.351	546.639	546.639	546.639	546.639
278.58	519.751	521.645	521.645	521.645	521.645
278.48	496.65	496.65	496.65	496.65	496.65

## Sheet: Fig. 2j
	(rhCol III /PDA-PEI)0.5
Binding Energy (eV) (X axis)	Intensity (a.u.)
303.48	6745.21	6745.21	6745.21	6745.21
303.43	6732.71	6732.71	6732.71	6732.71
303.38	6720.21	6720.21	6720.21	6720.21
303.33	6707.72	6707.72	6707.72	6707.72
303.28	6695.22	6695.22	6695.22	6695.22
303.23	6682.72	6682.72	6682.72	6682.72
303.18	6670.22	6670.22	6670.22	6670.22
303.13	6657.73	6657.73	6657.73	6657.73
303.08	6645.23	6645.23	6645.23	6645.23
303.03	6632.73	6632.73	6632.73	6632.73
302.98	6620.24	6620.24	6620.24	6620.24
302.93	6607.74	6607.74	6607.74	6607.74
302.88	6595.24	6595.24	6595.24	6595.24
302.83	6582.74	6582.74	6582.74	6582.74
302.78	6570.25	6570.25	6570.25	6570.25
302.73	6557.75	6557.75	6557.75	6557.75
302.68	6545.25	6545.25	6545.25	6545.25
302.63	6532.76	6532.76	6532.76	6532.76
302.58	6520.26	6520.26	6520.26	6520.26
302.53	6507.76	6507.76	6507.76	6507.76
302.48	6495.26	6495.26	6495.26	6495.26
302.43	6482.77	6482.77	6482.77	6482.77
302.38	6470.27	6470.27	6470.27	6470.27
302.33	6457.77	6457.77	6457.77	6457.77
302.28	6445.28	6445.28	6445.28	6445.28
302.23	6432.78	6432.78	6432.78	6432.78
302.18	6420.28	6420.28	6420.28	6420.28
302.13	6407.78	6407.78	6407.78	6407.78
302.08	6395.29	6395.29	6395.29	6395.29
302.03	6382.79	6382.79	6382.79	6382.79
301.98	6370.29	6370.29	6370.29	6370.29
301.93	6357.8	6357.8	6357.8	6357.8
301.88	6345.3	6345.3	6345.3	6345.3
301.83	6332.8	6332.8	6332.8	6332.8
301.78	6320.3	6320.3	6320.3	6320.3
301.73	6307.81	6307.81	6307.81	6307.81
301.68	6295.31	6295.31	6295.31	6295.31
301.63	6282.81	6282.81	6282.81	6282.81
301.58	6270.32	6270.32	6270.32	6270.32
301.53	6257.82	6257.82	6257.82	6257.82
301.48	6245.32	6245.32	6245.32	6245.32
301.43	6232.83	6232.83	6232.83	6232.83
301.38	6220.33	6220.33	6220.33	6220.33
301.33	6207.83	6207.83	6207.83	6207.83
301.28	6195.33	6195.33	6195.33	6195.33
301.23	6182.84	6182.84	6182.84	6182.84
301.18	6170.34	6170.34	6170.34	6170.34
301.13	6157.84	6157.84	6157.84	6157.84
301.08	6145.35	6145.35	6145.35	6145.35
301.03	6132.85	6132.85	6132.85	6132.85
300.98	6120.35	6120.35	6120.35	6120.35
300.93	6107.85	6107.85	6107.85	6107.85
300.88	6095.36	6095.36	6095.36	6095.36
300.83	6082.86	6082.86	6082.86	6082.86
300.78	6070.36	6070.36	6070.36	6070.36
300.73	6057.87	6057.87	6057.87	6057.87
300.68	6045.37	6045.37	6045.37	6045.37
300.63	6032.87	6032.87	6032.87	6032.87
300.58	6020.37	6020.37	6020.37	6020.37
300.53	6007.88	6007.88	6007.88	6007.88
300.48	5995.38	5995.38	5995.38	5995.38
300.43	5982.88	5982.88	5982.88	5982.88
300.38	5970.39	5970.39	5970.39	5970.39
300.33	5957.89	5957.89	5957.89	5957.89
300.28	5945.39	5945.39	5945.39	5945.39
300.23	5932.89	5932.89	5932.89	5932.89
300.18	5920.4	5920.4	5920.4	5920.4
300.13	5907.9	5907.9	5907.9	5907.9
300.08	5895.4	5895.4	5895.4	5895.4
300.03	5882.91	5882.91	5882.91	5882.91
299.98	5870.41	5870.41	5870.41	5870.41
299.93	5857.91	5857.91	5857.91	5857.91
299.88	5845.41	5845.41	5845.41	5845.41
299.83	5832.92	5832.92	5832.92	5832.92
299.78	5820.42	5820.42	5820.42	5820.42
299.73	5807.92	5807.92	5807.92	5807.92
299.68	5795.43	5795.43	5795.43	5795.43
299.63	5782.93	5782.93	5782.93	5782.93
299.58	5770.43	5770.43	5770.43	5770.43
299.53	5757.93	5757.93	5757.93	5757.93
299.48	5745.44	5745.44	5745.44	5745.44
299.43	5732.94	5732.94	5732.94	5732.94
299.38	5720.44	5720.44	5720.44	5720.44
299.33	5707.95	5707.95	5707.95	5707.95
299.28	5695.45	5695.45	5695.45	5695.45
299.23	5682.95	5682.95	5682.95	5682.95
299.18	5670.46	5670.46	5670.46	5670.46
299.13	5657.96	5657.96	5657.96	5657.96
299.08	5645.46	5645.46	5645.46	5645.46
299.03	5632.96	5632.96	5632.96	5632.96
298.98	5620.47	5620.47	5620.47	5620.47
298.93	5607.97	5607.97	5607.97	5607.97
298.88	5595.47	5595.47	5595.47	5595.47
298.83	5582.98	5582.98	5582.98	5582.98
298.78	5570.48	5570.48	5570.48	5570.48
298.73	5557.98	5557.98	5557.98	5557.98
298.68	5545.48	5545.48	5545.48	5545.48
298.63	5532.99	5532.99	5532.99	5532.99
298.58	5520.49	5520.49	5520.49	5520.49
298.53	5507.99	5507.99	5507.99	5507.99
298.48	5495.5	5495.5	5495.5	5495.5
298.43	5483	5483	5483	5483
298.38	5470.5	5470.5	5470.5	5470.5
298.33	5458	5458	5458	5458
298.28	5445.51	5445.51	5445.51	5445.51
298.23	5433.01	5433.01	5433.01	5433.01
298.18	5420.51	5420.51	5420.51	5420.51
298.13	5408.02	5408.02	5408.02	5408.02
298.08	5395.52	5395.52	5395.52	5395.52
298.03	5383.02	5383.02	5383.02	5383.02
297.98	5370.52	5370.52	5370.52	5370.52
297.93	5358.03	5358.03	5358.03	5358.03
297.88	5345.53	5345.53	5345.53	5345.53
297.83	5333.03	5333.03	5333.03	5333.03
297.78	5320.54	5320.54	5320.54	5320.54
297.73	5308.04	5308.04	5308.04	5308.04
297.68	5295.54	5295.54	5295.54	5295.54
297.63	5283.04	5283.04	5283.04	5283.04
297.58	5270.55	5270.55	5270.55	5270.55
297.53	5258.05	5258.05	5258.05	5258.05
297.48	5245.55	5245.55	5245.55	5245.55
297.43	5233.06	5233.06	5233.06	5233.06
297.38	5220.56	5220.56	5220.56	5220.56
297.33	5208.06	5208.06	5208.06	5208.06
297.28	5195.56	5195.56	5195.56	5195.56
297.23	5183.07	5183.07	5183.07	5183.07
297.18	5170.57	5170.57	5170.57	5170.57
297.13	5158.07	5158.07	5158.07	5158.07
297.08	5145.58	5145.58	5145.58	5145.58
297.03	5133.08	5133.08	5133.08	5133.08
296.98	5120.58	5120.58	5120.58	5120.58
296.93	5108.09	5108.09	5108.09	5108.09
296.88	5095.59	5095.59	5095.59	5095.59
296.83	5083.09	5083.09	5083.09	5083.09
296.78	5070.59	5070.59	5070.59	5070.59
296.73	5058.1	5058.1	5058.1	5058.1
296.68	5045.6	5045.6	5045.6	5045.6
296.63	5033.1	5033.1	5033.1	5033.1
296.58	5020.61	5020.61	5020.61	5020.61
296.53	5008.11	5008.11	5008.11	5008.11
296.48	4995.61	4995.61	4995.61	4995.61
296.43	4983.11	4983.11	4983.11	4983.11
296.38	4970.62	4970.62	4970.62	4970.62
296.33	4958.12	4958.12	4958.12	4958.12
296.28	4945.62	4945.62	4945.62	4945.62
296.23	4933.13	4933.13	4933.13	4933.13
296.18	4920.63	4920.63	4920.63	4920.63
296.13	4908.13	4908.13	4908.13	4908.13
296.08	4895.63	4895.63	4895.63	4895.63
296.03	4883.14	4883.14	4883.14	4883.14
295.98	4870.64	4870.64	4870.64	4870.64
295.93	4858.14	4858.14	4858.14	4858.14
295.88	4845.65	4845.65	4845.65	4845.65
295.83	4833.15	4833.15	4833.15	4833.15
295.78	4820.65	4820.65	4820.65	4820.65
295.73	4808.15	4808.15	4808.15	4808.15
295.68	4795.66	4795.66	4795.66	4795.66
295.63	4783.16	4783.16	4783.16	4783.16
295.58	4770.66	4770.66	4770.66	4770.66
295.53	4758.17	4758.17	4758.17	4758.17
295.48	4745.67	4745.67	4745.67	4745.67
295.43	4733.17	4733.17	4733.17	4733.17
295.38	4720.67	4720.67	4720.67	4720.67
295.33	4708.18	4708.18	4708.18	4708.18
295.28	4695.68	4695.68	4695.68	4695.68
295.23	4683.18	4683.18	4683.18	4683.18
295.18	4670.69	4670.69	4670.69	4670.69
295.13	4658.19	4658.19	4658.19	4658.19
295.08	4645.69	4645.69	4645.69	4645.69
295.03	4633.19	4633.19	4633.19	4633.19
294.98	4620.7	4620.7	4620.7	4620.7
294.93	4608.2	4608.2	4608.2	4608.2
294.88	4595.7	4595.7	4595.7	4595.7
294.83	4583.21	4583.21	4583.21	4583.21
294.78	4570.71	4570.71	4570.71	4570.71
294.73	4558.21	4558.21	4558.21	4558.21
294.68	4545.71	4545.71	4545.71	4545.71
294.63	4533.22	4533.22	4533.22	4533.22
294.58	4520.72	4520.72	4520.72	4520.72
294.53	4508.22	4508.22	4508.22	4508.22
294.48	4495.73	4495.73	4495.73	4495.73
294.43	4483.23	4483.23	4483.23	4483.23
294.38	4470.73	4470.73	4470.73	4470.73
294.33	4458.24	4458.24	4458.24	4458.24
294.28	4445.74	4445.74	4445.74	4445.74
294.23	4433.24	4433.24	4433.24	4433.24
294.18	4420.74	4420.74	4420.74	4420.74
294.13	4408.25	4408.25	4408.25	4408.25
294.08	4395.75	4395.75	4395.75	4395.75
294.03	4383.25	4383.25	4383.25	4383.25
293.98	4370.76	4370.76	4370.76	4370.76
293.93	4358.26	4358.26	4358.26	4358.26
293.88	4345.76	4345.76	4345.76	4345.76
293.83	4333.26	4333.26	4333.26	4333.26
293.78	4320.77	4320.77	4320.77	4320.77
293.73	4308.27	4308.27	4308.27	4308.27
293.68	4295.77	4295.77	4295.77	4295.77
293.63	4283.28	4283.28	4283.28	4283.28
293.58	4270.78	4270.78	4270.78	4270.78
293.53	4258.28	4258.28	4258.28	4258.28
293.48	4245.78	4245.78	4245.78	4245.78
293.43	4233.29	4233.29	4233.29	4233.29
293.38	4220.79	4220.79	4220.79	4220.79
293.33	4208.29	4208.29	4208.29	4208.29
293.28	4195.8	4195.8	4195.8	4195.8
293.23	4183.3	4183.3	4183.3	4183.3
293.18	4170.8	4170.8	4170.8	4170.8
293.13	4158.3	4158.3	4158.3	4158.3
293.08	4145.81	4145.81	4145.81	4145.81
293.03	4133.31	4133.31	4133.31	4133.31
292.98	4120.81	4120.81	4120.81	4120.81
292.93	4108.32	4108.32	4108.32	4108.32
292.88	4095.82	4095.82	4095.82	4095.82
292.83	4083.32	4083.32	4083.32	4083.32
292.78	4070.82	4070.82	4070.82	4070.82
292.73	4058.33	4058.33	4058.33	4058.33
292.68	4045.83	4045.83	4045.83	4045.83
292.63	4033.33	4033.33	4033.33	4033.33
292.58	4020.84	4020.84	4020.84	4020.84
292.53	4008.34	4008.34	4008.34	4008.34
292.48	3995.84	3995.84	3995.84	3995.84
292.43	3983.34	3983.34	3983.34	3983.34
292.38	3970.85	3970.85	3970.85	3970.85
292.33	3958.35	3958.35	3958.35	3958.35
292.28	3945.85	3945.85	3945.85	3945.85
292.23	3933.36	3933.36	3933.36	3933.36
292.18	3920.86	3920.86	3920.86	3920.86
292.13	3908.36	3908.36	3908.36	3908.36
292.08	3895.87	3895.87	3895.87	3895.87
292.03	3883.37	3883.37	3883.37	3883.37
291.98	3870.87	3870.87	3870.87	3870.87
291.93	3858.37	3858.37	3858.37	3858.37
291.88	3845.88	3845.88	3845.88	3845.88
291.83	3833.38	3833.38	3833.38	3833.38
291.78	3820.88	3820.88	3820.88	3820.88
291.73	3808.39	3808.39	3808.39	3808.39
291.68	3795.89	3795.89	3795.89	3795.89
291.63	3783.39	3783.39	3783.39	3783.39
291.58	3770.89	3770.89	3770.89	3770.89
291.53	3758.4	3758.4	3758.4	3758.4
291.48	3745.9	3745.9	3745.9	3745.9
291.43	3733.4	3733.4	3733.4	3733.4
291.38	3720.91	3720.91	3720.91	3720.91
291.33	3708.41	3708.41	3708.41	3708.41
291.28	3695.91	3695.91	3695.91	3695.91
291.23	3683.41	3683.41	3683.41	3683.41
291.18	3670.92	3670.92	3670.92	3670.92
291.13	3658.42	3658.42	3658.42	3658.42
291.08	3645.92	3645.92	3645.92	3645.92
291.03	3633.43	3633.43	3633.43	3633.43
290.98	3620.93	3620.93	3620.93	3620.93
290.93	3608.43	3608.43	3608.43	3608.43
290.88	3595.94	3595.93	3595.93	3595.94
290.83	3583.44	3583.44	3583.44	3583.44
290.78	3570.94	3570.94	3570.94	3570.94
290.73	3558.45	3558.44	3558.44	3558.45
290.68	3545.95	3545.95	3545.95	3545.95
290.63	3533.45	3533.45	3533.45	3533.45
290.58	3520.96	3520.95	3520.95	3520.96
290.53	3508.46	3508.45	3508.45	3508.46
290.48	3495.97	3495.96	3495.96	3495.97
290.43	3483.48	3483.46	3483.46	3483.48
290.38	3470.98	3470.96	3470.96	3470.98
290.33	3458.49	3458.47	3458.47	3458.49
290.28	3446.01	3445.97	3445.97	3446.01
290.23	3433.52	3433.47	3433.47	3433.52
290.18	3421.04	3420.97	3420.97	3421.04
290.13	3408.56	3408.48	3408.48	3408.56
290.08	3396.09	3395.98	3395.98	3396.09
290.03	3383.63	3383.48	3383.48	3383.63
289.98	3371.17	3370.99	3370.99	3371.17
289.93	3358.73	3358.49	3358.49	3358.73
289.88	3346.3	3345.99	3345.99	3346.3
289.83	3333.89	3333.5	3333.5	3333.89
289.78	3321.5	3321	3321	3321.5
289.73	3309.15	3308.5	3308.5	3309.15
289.68	3296.83	3296	3296	3296.83
289.63	3284.56	3283.51	3283.51	3284.56
289.58	3272.35	3271.01	3271.01	3272.35
289.53	3260.21	3258.51	3258.51	3260.21
289.48	3248.16	3246.02	3246.02	3248.16
289.43	3236.21	3233.52	3233.52	3236.21
289.38	3224.4	3221.02	3221.02	3224.4
289.33	3212.76	3208.52	3208.52	3212.76
289.28	3201.31	3196.03	3196.03	3201.31
289.23	3190.11	3183.53	3183.53	3190.11
289.18	3179.21	3171.03	3171.03	3179.21
289.13	3168.66	3158.54	3158.54	3168.66
289.08	3158.54	3146.04	3146.04	3158.54
289.03	3148.97	3133.54	3133.54	3148.97
288.98	3140.04	3121.04	3121.04	3140.04
288.93	3131.87	3108.55	3108.55	3131.87
288.88	3124.6	3096.05	3096.05	3124.6
288.83	3118.42	3083.55	3083.55	3118.42
288.78	3113.51	3071.06	3071.06	3113.51
288.73	3110.11	3058.56	3058.56	3110.11
288.68	3108.48	3046.06	3046.06	3108.48
288.63	3108.95	3033.56	3033.56	3108.95
288.58	3111.87	3021.07	3021.07	3111.87
288.53	3117.65	3008.57	3008.57	3117.65
288.48	3126.75	2996.07	2996.07	3126.75
288.43	3139.72	2983.58	2983.58	3139.72
288.38	3157.16	2971.08	2971.08	3157.16
288.33	3180.04	2958.58	2958.58	3180.04
288.28	3209.02	2946.09	2946.08	3209.02
288.23	3244.92	2933.59	2933.59	3244.92
288.18	3288.71	2921.09	2921.09	3288.71
288.13	3341.5	2908.6	2908.59	3341.5
288.08	3404.5	2896.1	2896.1	3404.5
288.03	3479.04	2883.61	2883.6	3479.05
287.98	3566.61	2871.11	2871.1	3566.63
287.93	3668.81	2858.62	2858.6	3668.83
287.88	3787.38	2846.14	2846.11	3787.4
287.83	3924.2	2833.65	2833.61	3924.24
287.78	4081.31	2821.17	2821.11	4081.37
287.73	4260.88	2808.7	2808.62	4260.97
287.68	4465.21	2796.24	2796.12	4465.34
287.63	4698.21	2783.8	2783.62	4698.39
287.58	4961.6	2771.38	2771.12	4961.86
287.53	5257.68	2758.99	2758.63	5258.04
287.48	5589.16	2746.64	2746.13	5589.68
287.43	5958.82	2734.35	2733.63	5959.55
287.38	6369.43	2722.14	2721.14	6370.44
287.33	6823.72	2710.05	2708.64	6825.12
287.28	7324.34	2698.09	2696.14	7326.29
287.23	7873.83	2686.34	2683.65	7876.52
287.18	8474.51	2674.84	2671.15	8478.2
287.13	9128.45	2663.7	2658.65	9133.5
287.08	9837.38	2653	2646.15	9844.23
287.03	10602.6	2642.93	2633.66	10611.9
286.98	11425	2633.61	2621.16	11437.4
286.93	12307.6	2625.35	2608.66	12324.3
286.88	13247.6	2618.35	2596.17	13269.8
286.83	14242.9	2613.11	2583.67	14272.3
286.78	15291.3	2609.92	2571.17	15330
286.73	16389.6	2609.59	2558.67	16440.5
286.68	17533.4	2612.53	2546.18	17599.8
286.63	18717.6	2619.98	2533.68	18803.9
286.58	19935.6	2632.53	2521.18	20046.9
286.53	21179.7	2652.06	2508.69	21323.1
286.48	22441.2	2679.33	2496.19	22624.4
286.43	23710.4	2717.14	2483.69	23943.8
286.38	24976.2	2766.43	2471.19	25271.4
286.33	26226.8	2831.24	2458.7	26599.4
286.28	27449.8	2912.63	2446.2	27916.2
286.23	28628.9	3016.29	2433.7	29211.5
286.18	29751.7	3143.31	2421.21	30473.8
286.13	30804.9	3301.42	2408.71	31697.6
286.08	31775	3491.52	2396.21	32870.3
286.03	32649.2	3723.81	2383.71	33989.3
285.98	33415.4	3998.65	2371.22	35042.8
285.93	34062.7	4329	2358.72	36033
285.88	34581.6	4714.14	2346.22	36949.5
285.83	34964.3	5169.91	2333.73	37800.5
285.78	35204.8	5693.76	2321.23	38577.3
285.73	35299.2	6304.13	2308.73	39294.6
285.68	35245.9	6995.69	2296.23	39945.4
285.63	35045.5	7788.66	2283.74	40550.4
285.58	34700.6	8673.87	2271.24	41103.2
285.53	34208.6	9671.66	2258.74	41621.6
285.48	33584.4	10768.1	2246.25	42106.2
285.43	32837.5	11981	2233.75	42584.8
285.38	31978.5	13291	2221.25	43048.3
285.33	31019	14710.2	2208.75	43520.5
285.28	29971.8	16213.6	2196.26	43989.2
285.23	28850	17803.5	2183.76	44469.7
285.18	27667.2	19450.6	2171.26	44946.5
285.13	26437.1	21143.2	2158.77	45421.6
285.08	25173	22850.8	2146.27	45877.5
285.03	23887.8	24544.8	2133.77	46298.8
284.98	22593.7	26197.9	2121.28	46670.3
284.93	21302	27764.1	2108.78	46957.3
284.88	20023.2	29225.4	2096.28	47152.4
284.83	18768.5	30520.8	2083.78	47205.5
284.78	17545	31648.6	2071.29	47122.3
284.73	16359.7	32538.8	2058.79	46839.6
284.68	15218.1	33210.7	2046.29	46382.5
284.63	14125.1	33594.4	2033.8	45685.7
284.58	13084	33732	2021.3	44794.7
284.53	12097.5	33562.8	2008.8	43651.5
284.48	11167.3	33148.2	1996.3	42319.2
284.43	10294.3	32444.5	1983.81	40755
284.38	9478.46	31524.9	1971.31	39032.1
284.33	8719.39	30366.3	1958.81	37126.8
284.28	8015.99	29043	1946.32	35112.6
284.23	7366.74	27552.3	1933.82	32985.2
284.18	6769.73	25959.5	1921.32	30807.9
284.13	6225.73	24279.3	1908.82	28596.2
284.08	5729.01	22559.7	1896.33	26392.4
284.03	5276.96	20827.1	1883.83	24220.2
283.98	4866.86	19109.9	1871.33	22105.4
283.93	4495.94	17439.4	1858.84	20076.5
283.88	4161.43	15825.7	1846.34	18140.8
283.83	3860.6	14300	1833.84	16326.8
283.78	3590.77	12857.4	1821.34	14626.8
283.73	3349.34	11525.6	1808.85	13066.1
283.68	3133.83	10289.4	1796.35	11626.9
283.63	2941.87	9171.47	1783.85	10329.5
283.58	2771.23	8150.39	1771.36	9150.26
283.53	2619.8	7243.48	1758.86	8104.42
283.48	2485.66	6427.1	1746.36	7166.39
283.43	2367.78	5713.48	1733.86	6347.4
283.38	2263.48	5079.48	1721.37	5621.59
283.33	2171.25	4533.13	1708.87	4995.51
283.28	2089.69	4053.49	1696.37	4446.81
283.23	2017.56	3645.39	1683.88	3979.07
283.18	1953.71	3290.94	1671.38	3573.27
283.13	1897.12	2992.69	1658.88	3230.93
283.08	1846.88	2736.1	1646.38	2936.59
283.03	1802.16	2522.2	1633.89	2690.47
282.98	1762.24	2339.61	1621.39	2480.46
282.93	1726.46	2188.47	1608.89	2306.04
282.88	1694.26	2060.19	1596.4	2158.06
282.83	1665.14	1954.43	1583.9	2035.67
282.78	1638.66	1864.89	1571.4	1932.15
282.73	1614.55	1791.04	1558.91	1846.69
282.68	1592.32	1728.42	1546.41	1774.33
282.63	1571.69	1676.45	1533.91	1714.23
282.58	1552.42	1632.04	1521.41	1663.05
282.53	1534.29	1594.69	1508.92	1620.07
282.48	1517.13	1562.32	1496.42	1583.04
282.43	1500.78	1534.52	1483.92	1551.38
282.38	1485.11	1509.91	1471.43	1523.59
282.33	1470.01	1488.18	1458.93	1499.26
282.28	1455.38	1468.45	1446.43	1477.4
282.23	1441.14	1450.51	1433.93	1457.71
282.18	1427.22	1433.79	1421.44	1439.57
282.13	1413.57	1418.14	1408.94	1422.77
282.08	1400.14	1403.23	1396.44	1406.93
282.03	1386.89	1388.95	1383.95	1391.9
281.98	1373.8	1375.11	1371.45	1377.45
281.93	1360.82	1361.62	1358.95	1363.49
281.88	1347.93	1348.39	1346.45	1349.86
281.83	1335.12	1335.35	1333.96	1336.52
281.78	1322.38	1322.46	1321.46	1323.38
281.73	1309.68	1309.68	1308.96	1310.4
281.68	1297.03	1296.97	1296.47	1297.54
281.63	1284.41	1284.33	1283.97	1284.77
281.58	1271.81	1271.72	1271.47	1272.07
281.53	1259.24	1259.15	1258.97	1259.42
281.48	1246.68	1246.6	1246.48	1246.81
281.43	1234.14	1234.07	1233.98	1234.22
281.38	1221.61	1221.54	1221.48	1221.66
281.33	1209.08	1209.03	1208.99	1209.12
281.28	1196.56	1196.52	1196.49	1196.59
281.23	1184.05	1184.01	1183.99	1184.07
281.18	1171.54	1171.51	1171.49	1171.55
281.13	1159.03	1159.01	1159	1159.04
281.08	1146.52	1146.51	1146.5	1146.53
281.03	1134.02	1134.01	1134	1134.03
280.98	1121.52	1121.51	1121.51	1121.52
280.93	1109.02	1109.01	1109.01	1109.02
280.88	1096.52	1096.51	1096.51	1096.52
280.83	1084.02	1084.02	1084.01	1084.02
280.78	1071.52	1071.52	1071.52	1071.52
280.73	1059.02	1059.02	1059.02	1059.02
280.68	1046.53	1046.52	1046.52	1046.53
280.63	1034.03	1034.03	1034.03	1034.03
280.58	1021.53	1021.53	1021.53	1021.53
280.53	1009.03	1009.03	1009.03	1009.03
280.48	996.536	996.535	996.535	996.536
280.43	984.038	984.038	984.038	984.038
280.38	971.541	971.541	971.541	971.541
280.33	959.044	959.044	959.044	959.044
280.28	946.547	946.547	946.547	946.547
280.23	934.05	934.049	934.049	934.05
280.18	921.552	921.552	921.552	921.552
280.13	909.055	909.055	909.055	909.055
280.08	896.558	896.558	896.558	896.558
280.03	884.061	884.061	884.061	884.061
279.98	871.564	871.564	871.564	871.564
279.93	859.067	859.067	859.067	859.067
279.88	846.57	846.57	846.57	846.57
279.83	834.073	834.073	834.073	834.073
279.78	821.575	821.575	821.575	821.575
279.73	809.078	809.078	809.078	809.078
279.68	796.581	796.581	796.581	796.581
279.63	784.084	784.084	784.084	784.084
279.58	771.587	771.587	771.587	771.587
279.53	759.09	759.09	759.09	759.09
279.48	746.593	746.593	746.593	746.593
279.43	734.096	734.096	734.096	734.096
279.38	721.599	721.599	721.599	721.599
279.33	709.101	709.101	709.101	709.101
279.28	696.604	696.604	696.604	696.604
279.23	684.107	684.107	684.107	684.107
279.18	671.61	671.61	671.61	671.61
279.13	659.113	659.113	659.113	659.113
279.08	646.616	646.616	646.616	646.616
279.03	634.119	634.119	634.119	634.119
278.98	621.622	621.622	621.622	621.622
278.93	609.125	609.125	609.125	609.125
278.88	596.627	596.627	596.627	596.627
278.83	584.13	584.13	584.13	584.13
278.78	571.633	571.633	571.633	571.633
278.73	559.136	559.136	559.136	559.136
278.68	546.639	546.639	546.639	546.639
278.63	534.142	534.142	534.142	534.142
278.58	521.645	521.645	521.645	521.645
278.53	509.148	509.148	509.148	509.148

## Sheet: Fig. 2k
	(rhCol III /PDA-PEI)1
Binding Energy (eV)	Intensity (a.u.)
295.911	2783.55	2783.55	2783.55	2783.55	2783.55	2783.57
295.811	2768.15	2771.36	2771.36	2771.36	2771.36	2771.39
295.711	2752.75	2759.17	2759.17	2759.17	2759.17	2759.2
295.611	2814.35	2746.98	2746.98	2746.98	2746.98	2747.02
295.511	2775.85	2734.79	2734.79	2734.79	2734.79	2734.84
295.411	2795.1	2722.59	2722.59	2722.59	2722.59	2722.67
295.311	2814.35	2710.4	2710.4	2710.4	2710.4	2710.5
295.211	2675.75	2698.21	2698.21	2698.21	2698.21	2698.33
295.111	2725.8	2686.02	2686.02	2686.02	2686.02	2686.17
295.011	2675.75	2673.83	2673.83	2673.83	2673.83	2674.02
294.911	2671.9	2661.64	2661.64	2661.64	2661.64	2661.88
294.811	2629.55	2649.44	2649.44	2649.44	2649.44	2649.75
294.711	2668.05	2637.25	2637.25	2637.25	2637.25	2637.64
294.611	2571.8	2625.06	2625.06	2625.06	2625.06	2625.55
294.511	2479.4	2612.87	2612.87	2612.87	2612.87	2613.48
294.411	2521.75	2600.68	2600.68	2600.68	2600.68	2601.45
294.311	2398.55	2588.49	2588.49	2588.49	2588.49	2589.45
294.211	2348.5	2576.29	2576.29	2576.29	2576.29	2577.49
294.111	2456.3	2564.1	2564.1	2564.1	2564.1	2565.59
294.011	2413.95	2551.91	2551.91	2551.91	2551.91	2553.75
293.911	2410.1	2539.72	2539.72	2539.72	2539.72	2541.99
293.811	2390.85	2527.53	2527.53	2527.53	2527.53	2530.33
293.711	2487.1	2515.34	2515.34	2515.34	2515.34	2518.77
293.611	2283.05	2503.14	2503.14	2503.14	2503.14	2507.35
293.511	2202.2	2490.95	2490.95	2490.95	2490.95	2496.1
293.411	2213.75	2478.76	2478.76	2478.76	2478.76	2485.04
293.311	2363.9	2466.57	2466.57	2466.57	2466.57	2474.2
293.211	2363.9	2454.38	2454.38	2454.38	2454.38	2463.64
293.111	2171.4	2442.19	2442.19	2442.19	2442.19	2453.39
293.011	2175.25	2429.99	2429.99	2429.99	2429.99	2443.5
292.911	2294.6	2417.8	2417.8	2417.8	2417.8	2434.04
292.811	2340.8	2405.61	2405.61	2405.61	2405.61	2425.08
292.711	2379.3	2393.42	2393.42	2393.42	2393.42	2416.7
292.611	2336.95	2381.23	2381.23	2381.23	2381.23	2408.99
292.511	2194.5	2369.04	2369.04	2369.04	2369.04	2402.05
292.411	2325.4	2356.84	2356.84	2356.84	2356.84	2396.05
292.311	2267.65	2344.65	2344.65	2344.65	2344.65	2391.09
292.211	2410.1	2332.46	2332.46	2332.46	2332.46	2387.32
292.111	2360.05	2320.27	2320.27	2320.27	2320.27	2384.89
292.011	2310	2308.08	2308.08	2308.08	2308.08	2383.97
291.911	2294.6	2295.89	2295.89	2295.89	2295.89	2384.77
291.811	2325.4	2283.69	2283.69	2283.69	2283.69	2387.5
291.711	2206.05	2271.5	2271.5	2271.5	2271.5	2392.39
291.611	2229.15	2259.31	2259.31	2259.31	2259.31	2399.7
291.511	2313.85	2247.12	2247.12	2247.12	2247.12	2409.69
291.411	2336.95	2234.93	2234.93	2234.93	2234.93	2422.66
291.311	2283.05	2222.74	2222.74	2222.74	2222.74	2439
291.211	2240.7	2210.54	2210.54	2210.54	2210.54	2459.17
291.111	2417.8	2198.35	2198.35	2198.35	2198.35	2483.34
291.011	2506.35	2186.16	2186.16	2186.16	2186.16	2511.87
290.911	2556.4	2173.97	2173.97	2173.97	2173.97	2545.13
290.811	2671.9	2161.78	2161.78	2161.78	2161.78	2583.48
290.711	2756.6	2149.59	2149.59	2149.59	2149.59	2627.3
290.611	2683.45	2137.4	2137.39	2137.39	2137.39	2676.96
290.511	2679.6	2125.21	2125.2	2125.2	2125.2	2732.8
290.411	2879.8	2113.02	2113.01	2113.01	2113.01	2795.17
290.311	3137.75	2100.84	2100.82	2100.82	2100.82	2864.38
290.211	3222.45	2088.66	2088.63	2088.63	2088.63	2940.7
290.111	3222.45	2076.5	2076.44	2076.44	2076.44	3024.9
290.011	3330.25	2064.34	2064.24	2064.24	2064.24	3116.64
289.911	3461.15	2052.22	2052.05	2052.05	2052.05	3215.99
289.811	3395.7	2040.13	2039.86	2039.86	2039.86	3322.97
289.711	3384.15	2028.1	2027.67	2027.67	2027.67	3437.49
289.611	3515.05	2016.17	2015.48	2015.48	2015.48	3559.37
289.511	3799.95	2004.38	2003.29	2003.29	2003.29	3688.34
289.411	4069.45	1992.81	1991.09	1991.09	1991.09	3823.99
289.311	4088.7	1981.56	1978.9	1978.9	1978.9	3965.82
289.211	4042.5	1970.8	1966.71	1966.71	1966.71	4113.25
289.111	4389	1960.76	1954.52	1954.52	1954.52	4265.58
289.011	4184.95	1951.75	1942.33	1942.33	1942.33	4422.16
288.911	4389	1944.23	1930.14	1930.14	1930.14	4582.02
288.811	4346.65	1938.83	1917.94	1917.94	1917.94	4744.32
288.711	4704.7	1936.4	1905.75	1905.75	1905.75	4908.39
288.611	5112.81	1938.12	1893.56	1893.56	1893.56	5073.75
288.511	5393.86	1945.53	1881.37	1881.37	1881.37	5240.23
288.411	5351.51	1960.7	1869.18	1869.18	1869.18	5408.09
288.311	5436.21	1986.31	1856.99	1856.99	1856.99	5578.19
288.211	5594.06	2025.8	1844.79	1844.79	1844.79	5752.16
288.111	5809.66	2083.57	1832.6	1832.6	1832.6	5932.61
288.011	5925.16	2165.1	1820.41	1820.41	1820.41	6123.33
287.911	6375.61	2277.15	1808.22	1808.22	1808.22	6329.19
287.811	6537.31	2427.94	1796.03	1796.03	1796.03	6556.37
287.711	6933.86	2627.26	1783.84	1783.84	1783.84	6814.37
287.611	7338.11	2886.6	1771.65	1771.64	1771.64	7113.76
287.511	7665.36	3219.12	1759.47	1759.45	1759.45	7467.13
287.411	8023.41	3639.61	1747.29	1747.26	1747.26	7888.93
287.311	8597.06	4164.19	1735.14	1735.07	1735.07	8395.28
287.211	9028.26	4811.19	1723.04	1722.88	1722.88	9004.83
287.111	9559.56	5597.2	1711.03	1710.69	1710.69	9734.78
287.011	10479.7	6538.39	1699.22	1698.49	1698.49	10602.3
286.911	11892.7	7649.11	1687.78	1686.3	1686.3	11622.9
286.811	12735.8	8940.02	1677.05	1674.11	1674.11	12809.1
286.711	13860	10416.3	1667.63	1661.92	1661.92	14167.1
286.611	15696.5	12075.4	1660.55	1649.73	1649.73	15698.2
286.511	17452.1	13905.2	1657.57	1637.53	1637.53	17393.9
286.411	19365.5	15882	1661.68	1625.34	1625.34	19235.3
286.311	21067.2	17968.8	1677.68	1613.15	1613.15	21192
286.211	23138.5	20115.2	1712.81	1600.96	1600.96	23222.5
286.111	25795	22257.4	1778.09	1588.77	1588.77	25276
286.011	27219.5	24320.6	1889.61	1576.58	1576.58	27295.3
285.911	28825	26222.5	2070.51	1564.38	1564.38	29222.8
285.811	30865.5	27878.4	2353.39	1552.19	1552.19	31007.9
285.711	32855.9	29208.3	2778.03	1540	1540	32611.5
285.611	34126.4	30143	3395.13	1527.81	1527.81	34016.6
285.511	35008.1	30631.5	4264.29	1515.62	1515.62	35232.6
285.411	36590.4	30645.9	5450.6	1503.43	1503.43	36297.5
285.311	37017.8	30184.6	7026	1491.23	1491.23	37282.1
285.211	38261.3	29270.3	9035.68	1479.04	1479.04	38255
285.111	39393.2	27951.5	11502.8	1466.85	1466.85	39287.9
285.011	40301.8	26299	14404.6	1454.66	1454.66	40429.4
284.911	41622.4	24392.5	17654.3	1442.47	1442.47	41672.2
284.811	43035.3	22316.4	21086.9	1430.28	1430.28	42936
284.711	44432.9	20153.5	24451.4	1418.08	1418.08	44052.5
284.611	44860.2	17979.8	27443.2	1405.89	1405.89	44792.8
284.511	44583	15860	29743	1393.7	1393.7	44902.3
284.411	43632.1	13845.9	31074.3	1381.51	1381.51	44156.3
284.311	42634.9	11975.8	31253.5	1369.32	1369.32	42408.7
284.211	40228.7	10274.6	30252.4	1357.13	1357.13	39655.9
284.111	35458.5	8755.53	28213.1	1344.93	1344.93	36053
284.011	31774.1	7421.85	25385.1	1332.74	1332.74	31852.2
283.911	27685.4	6269.09	22080.8	1320.55	1320.55	27361.3
283.811	22976.8	5287.05	18614.8	1308.36	1308.36	22884.1
283.711	18734.1	4461.66	15260.2	1296.17	1296.17	18679.4
283.611	14995.8	3776.65	12209.4	1283.98	1283.98	14922.8
283.511	11654	3214.84	9573.02	1271.78	1271.78	11707.7
283.411	9082.16	2759.13	7392.75	1259.59	1259.59	9058.11
283.311	6745.21	2393.25	5658.05	1247.4	1247.4	6947.17
283.211	5182.11	2102.25	4330.72	1235.21	1235.21	5321.2
283.111	3980.9	1873.26	3342.47	1223.02	1223.02	4098.76
283.011	3041.5	1693.87	2626.86	1210.83	1210.83	3200.77
282.911	2614.15	1554.08	2122.03	1198.63	1198.63	2555.11
282.811	2098.25	1445.53	1774.21	1186.44	1186.44	2099.44
282.711	1682.45	1361.33	1540.33	1174.25	1174.25	1783.6
282.611	1532.3	1295.87	1385.1	1162.06	1162.06	1566.52
282.511	1170.4	1244.68	1282.61	1149.87	1149.87	1417.63
282.411	1051.05	1204.22	1214.83	1137.68	1137.68	1315.24
282.311	920.151	1171.76	1169.26	1125.48	1125.48	1243.98
282.211	997.151	1145.16	1137.59	1113.29	1113.29	1193.31
282.111	897.051	1122.85	1114.32	1101.1	1101.1	1156.02
282.011	754.601	1103.61	1095.93	1088.91	1088.91	1127.29
281.911	831.601	1086.56	1080.36	1076.72	1076.72	1104.06
281.811	854.701	1071.05	1066.37	1064.53	1064.53	1084.4
281.711	816.201	1056.62	1053.25	1052.33	1052.33	1067.05
281.611	708.401	1042.93	1040.59	1040.14	1040.14	1051.23
281.511	700.701	1029.75	1028.16	1027.95	1027.95	1036.42
281.411	766.151	1016.91	1015.86	1015.76	1015.76	1022.3
281.311	827.751	1004.29	1003.61	1003.57	1003.57	1008.67
281.211	770.001	991.829	991.395	991.376	991.376	995.384
281.111	658.351	979.465	979.193	979.184	979.184	982.35
281.011	666.051	967.166	966.996	966.993	966.993	969.508
280.911	642.951	954.906	954.802	954.801	954.801	956.804
280.811	681.451	942.673	942.61	942.609	942.609	944.207
280.711	650.651	930.456	930.418	930.418	930.418	931.692
280.611	623.701	918.248	918.226	918.226	918.226	919.242
280.511	646.801	906.047	906.034	906.034	906.034	906.844
280.411	712.251	893.85	893.843	893.843	893.843	894.487
280.311	589.051	881.655	881.651	881.651	881.651	882.162
280.211	612.151	869.462	869.459	869.459	869.459	869.864
280.111	558.251	857.269	857.268	857.268	857.268	857.588
280.011	654.501	845.077	845.076	845.076	845.076	845.328
279.911	627.551	832.885	832.884	832.884	832.884	833.083
279.811	600.601	820.693	820.692	820.692	820.692	820.849
279.711	592.901	808.501	808.501	808.501	808.501	808.624
279.611	619.851	796.309	796.309	796.309	796.309	796.405
279.511	639.101	784.117	784.117	784.117	784.117	784.193
279.411	666.051	771.926	771.926	771.926	771.926	771.984
279.311	646.801	759.734	759.734	759.734	759.734	759.779
279.211	662.201	747.542	747.542	747.542	747.542	747.578
279.111	646.801	735.351	735.351	735.351	735.351	735.378
279.011	619.851	723.159	723.159	723.159	723.159	723.18
278.911	562.101	710.967	710.967	710.967	710.967	710.983
278.811	550.551	698.776	698.776	698.776	698.776	698.788
278.711	650.651	686.584	686.584	686.584	686.584	686.593
278.611	592.901	674.392	674.392	674.392	674.392	674.399
278.511	500.501	662.201	662.201	662.201	662.201	662.206
278.411	500.501	650.009	650.009	650.009	650.009	650.013
278.311	577.501	637.817	637.817	637.817	637.817	637.82
278.211	612.151	625.626	625.626	625.626	625.626	625.628
278.111	535.151	613.434	613.434	613.434	613.434	613.436
278.011	558.251	601.242	601.242	601.242	601.242	601.244
277.911	589.051	589.051	589.051	589.051	589.051	589.052

## Sheet: Fig. 2l
	(rhCol III /PDA-PEI)2
Binding Energy (eV)	Intensity (a.u.)
296.061	3361.05	3361.05	3361.05	3361.05	3361.05	3361.05
295.961	3345.65	3345.52	3345.52	3345.52	3345.52	3345.52
295.861	3372.6	3330	3330	3330	3330	3330
295.761	3234	3314.47	3314.47	3314.47	3314.47	3314.47
295.661	3230.15	3298.94	3298.94	3298.94	3298.94	3298.94
295.561	3341.8	3283.41	3283.41	3283.41	3283.41	3283.41
295.461	3291.75	3267.88	3267.88	3267.88	3267.88	3267.88
295.361	3137.75	3252.35	3252.35	3252.35	3252.35	3252.35
295.261	3037.65	3236.82	3236.82	3236.82	3236.82	3236.82
295.161	3037.65	3221.29	3221.29	3221.29	3221.29	3221.29
295.061	3037.65	3205.76	3205.76	3205.76	3205.76	3205.76
294.961	3045.35	3190.23	3190.23	3190.23	3190.23	3190.23
294.861	2718.1	3174.7	3174.7	3174.7	3174.7	3174.7
294.761	2691.15	3159.18	3159.18	3159.18	3159.18	3159.18
294.661	2644.95	3143.65	3143.65	3143.65	3143.65	3143.65
294.561	2583.35	3128.12	3128.12	3128.12	3128.12	3128.12
294.461	2483.25	3112.59	3112.59	3112.59	3112.59	3112.59
294.361	2375.45	3097.06	3097.06	3097.06	3097.06	3097.06
294.261	2444.75	3081.53	3081.53	3081.53	3081.53	3081.53
294.161	2417.8	3066	3066	3066	3066	3066
294.061	2317.7	3050.47	3050.47	3050.47	3050.47	3050.47
293.961	2275.35	3034.94	3034.94	3034.94	3034.94	3034.94
293.861	2263.8	3019.41	3019.41	3019.41	3019.41	3019.41
293.761	2283.05	3003.88	3003.88	3003.88	3003.88	3003.88
293.661	2202.2	2988.36	2988.36	2988.36	2988.36	2988.36
293.561	2240.7	2972.83	2972.83	2972.83	2972.83	2972.83
293.461	2267.65	2957.3	2957.3	2957.3	2957.3	2957.3
293.361	2171.4	2941.77	2941.77	2941.77	2941.77	2941.77
293.261	2286.9	2926.24	2926.24	2926.24	2926.24	2926.24
293.161	2244.55	2910.71	2910.71	2910.71	2910.71	2910.71
293.061	2263.8	2895.18	2895.18	2895.18	2895.18	2895.18
292.961	2256.1	2879.65	2879.65	2879.65	2879.65	2879.65
292.861	2379.3	2864.12	2864.12	2864.12	2864.12	2864.12
292.761	2310	2848.59	2848.59	2848.59	2848.59	2848.59
292.661	2240.7	2833.07	2833.07	2833.07	2833.07	2833.07
292.561	2206.05	2817.54	2817.54	2817.54	2817.54	2817.54
292.461	2225.3	2802.01	2802.01	2802.01	2802.01	2802.01
292.361	2075.15	2786.48	2786.48	2786.48	2786.48	2786.48
292.261	2132.9	2770.95	2770.95	2770.95	2770.95	2770.95
292.161	2048.2	2755.42	2755.42	2755.42	2755.42	2755.42
292.061	1851.85	2739.89	2739.89	2739.89	2739.89	2739.89
291.961	1805.65	2724.36	2724.36	2724.36	2724.36	2724.36
291.861	1855.7	2708.83	2708.83	2708.84	2708.83	2708.84
291.761	1651.65	2693.3	2693.3	2693.31	2693.3	2693.31
291.661	1659.35	2677.77	2677.77	2677.79	2677.77	2677.79
291.561	1647.8	2662.25	2662.25	2662.27	2662.25	2662.27
291.461	1609.3	2646.72	2646.72	2646.75	2646.72	2646.75
291.361	1593.9	2631.19	2631.19	2631.26	2631.19	2631.26
291.261	1609.3	2615.66	2615.66	2615.78	2615.66	2615.78
291.161	1597.75	2600.13	2600.13	2600.35	2600.13	2600.35
291.061	1582.35	2584.6	2584.6	2584.98	2584.6	2584.98
290.961	1617	2569.07	2569.07	2569.72	2569.07	2569.72
290.861	1509.2	2553.54	2553.54	2554.63	2553.54	2554.63
290.761	1478.4	2538.01	2538.01	2539.82	2538.01	2539.82
290.661	1497.65	2522.48	2522.48	2525.46	2522.48	2525.46
290.561	1455.3	2506.95	2506.95	2511.74	2506.95	2511.74
290.461	1524.6	2491.43	2491.43	2499.04	2491.43	2499.04
290.361	1532.3	2475.9	2475.9	2487.82	2475.9	2487.82
290.261	1578.5	2460.37	2460.37	2478.7	2460.37	2478.7
290.161	1590.05	2444.84	2444.84	2472.74	2444.84	2472.74
290.061	1713.25	2429.31	2429.31	2470.99	2429.31	2470.99
289.961	1736.35	2413.78	2413.78	2475.15	2413.78	2475.15
289.861	1740.2	2398.25	2398.25	2487.29	2398.25	2487.29
289.761	1851.85	2382.72	2382.72	2509.59	2382.72	2509.59
289.661	1955.8	2367.19	2367.19	2545.76	2367.19	2545.76
289.561	2075.15	2351.66	2351.67	2598.53	2351.66	2598.53
289.461	2213.75	2336.14	2336.14	2671.99	2336.14	2672
289.361	2336.95	2320.61	2320.62	2770.39	2320.61	2770.4
289.261	2614.15	2305.08	2305.1	2896.49	2305.08	2896.51
289.161	3122.35	2289.55	2289.58	3054.91	2289.55	3054.94
289.061	3245.55	2274.02	2274.08	3245.98	2274.02	3246.04
288.961	3549.7	2258.49	2258.61	3469.85	2258.49	3469.97
288.861	3853.85	2242.96	2243.16	3723.9	2242.96	3724.11
288.761	4215.75	2227.43	2227.79	4000.63	2227.43	4000.98
288.661	4681.6	2211.9	2212.51	4290.32	2211.9	4290.93
288.561	4816.35	2196.37	2197.4	4578.05	2196.37	4579.08
288.461	4981.9	2180.84	2182.56	4846.81	2180.84	4848.53
288.361	5255.26	2165.32	2168.13	5076.19	2165.32	5079.01
288.261	5320.71	2149.79	2154.37	5249.68	2149.79	5254.27
288.161	5416.96	2134.26	2141.62	5349.01	2134.26	5356.37
288.061	5270.66	2118.73	2130.37	5366	2118.73	5377.64
287.961	5066.61	2103.2	2121.46	5298.13	2103.2	5316.39
287.861	4901.05	2087.67	2115.81	5147.33	2087.67	5175.48
287.761	4612.3	2072.14	2115.1	4928.73	2072.14	4971.69
287.661	4623.85	2056.62	2121.31	4656.33	2056.61	4721.03
287.561	4312	2041.1	2136.99	4350.41	2041.08	4446.34
287.461	4250.4	2025.59	2166.64	4029.63	2025.55	4170.75
287.361	4038.65	2010.1	2214.17	3710.98	2010.02	3915.21
287.261	3719.1	1994.69	2286.46	3407.61	1994.5	3699.77
287.161	3557.4	1979.41	2391.36	3129.56	1978.97	3542.39
287.061	3607.45	1964.43	2536.92	2882.4	1963.44	3456.87
286.961	3703.7	1950.08	2737.82	2667.75	1947.91	3459.84
286.861	3846.15	1936.99	3003.66	2487.07	1932.38	3562.97
286.761	4015.55	1926.45	3350.54	2336.45	1916.85	3779.74
286.661	4423.65	1920.62	3795.5	2213.56	1901.32	4127.03
286.561	4947.25	1923.86	4349.79	2114.45	1885.79	4616.52
286.461	5782.71	1942.83	5035.04	2034.69	1870.26	5272.04
286.361	6417.96	1990.29	5856.83	1971.5	1854.73	6109.15
286.261	7434.36	2084.41	6822.88	1920.65	1839.2	7149.53
286.161	8547.01	2257.09	7936.35	1879.63	1823.68	8425.72
286.061	9794.41	2551.88	9179.43	1846.05	1808.15	9961.07
285.961	11288.2	3036.71	10534.3	1817.82	1792.62	11803.6
285.861	13709.9	3800.53	11959.5	1793.66	1777.09	13999.5
285.761	15962.1	4963.08	13403.6	1772.27	1761.56	16615.8
285.661	19250	6673.48	14799	1752.84	1746.03	19733.2
285.561	23281	9093.54	16075.4	1734.78	1730.5	23442.7
285.461	28105	12408.3	17149.6	1717.61	1714.97	27845.6
285.361	33425.7	16743	17951.8	1701.05	1699.44	32997
285.261	39608.8	22201.7	18432.2	1684.88	1683.91	38951
285.161	45637.9	28696.8	18532.6	1668.95	1668.39	45561.7
285.061	53353.4	36023.1	18267.5	1653.19	1652.86	52638.1
284.961	58770.3	43693.3	17643.1	1637.52	1637.33	59699.2
284.861	66570.4	51024.2	16704.9	1621.9	1621.8	66107.3
284.761	70747.7	57205.7	15524.6	1606.33	1606.27	71124.1
284.661	73350.3	61388.6	14165.2	1590.77	1590.74	73963
284.561	73816.1	62983.4	12713.4	1575.23	1575.21	74121.6
284.461	71698.6	61720.7	11238.1	1559.69	1559.68	71399.2
284.361	66162.3	57799.8	9801.94	1544.16	1544.15	66057.6
284.261	59197.7	51809.7	8449.4	1528.63	1528.62	58730.4
284.161	50146.3	44540.3	7219.42	1513.1	1513.09	50246.6
284.061	42226.8	36840.4	6125.81	1497.57	1497.57	41468.6
283.961	33321.8	29417.7	5176.65	1482.04	1482.04	33112.3
283.861	25244.5	22751.6	4374.52	1466.51	1466.51	25659.6
283.761	18791.9	17139.4	3703.9	1450.98	1450.98	19392.3
283.661	13810	12617	3158.19	1435.45	1435.45	14339.7
283.561	9990.76	9159.47	2718.64	1419.92	1419.92	10458.2
283.461	7357.36	6596.49	2368.97	1404.39	1404.39	7561.06
283.361	5647.96	4778.2	2097.46	1388.86	1388.86	5486.79
283.261	4142.6	3521.74	1885.88	1373.33	1373.33	4034.29
283.161	3334.1	2683.58	1724.15	1357.8	1357.8	3049.93
283.061	2556.4	2138.1	1600.81	1342.27	1342.27	2396.63
282.961	1955.8	1791.47	1506.32	1326.75	1326.75	1971.05
282.861	1674.75	1575.71	1434.94	1311.22	1311.22	1699.44
282.761	1424.5	1441.88	1379.57	1295.69	1295.69	1525.76
282.661	1324.4	1359.1	1336.33	1280.16	1280.16	1415.27
282.561	1274.35	1305.91	1301.83	1264.63	1264.63	1343.12
282.461	1216.6	1270.26	1273.31	1249.1	1249.1	1294.47
282.361	1116.5	1244.04	1249.23	1233.57	1233.57	1259.7
282.261	1027.95	1223.13	1228	1218.04	1218.04	1233.09
282.161	1051.05	1204.9	1208.76	1202.51	1202.51	1211.15
282.061	1020.25	1188.08	1190.87	1186.98	1186.98	1191.97
281.961	950.951	1171.94	1173.83	1171.46	1171.46	1174.32
281.861	847.001	1156.14	1157.36	1155.93	1155.93	1157.58
281.761	873.951	1140.49	1141.26	1140.4	1140.4	1141.35
281.661	812.351	1124.9	1125.37	1124.87	1124.87	1125.41
281.561	708.401	1109.35	1109.63	1109.34	1109.34	1109.65
281.461	781.551	1093.82	1093.98	1093.81	1093.81	1093.98
281.361	850.851	1078.28	1078.38	1078.28	1078.28	1078.38
281.261	839.301	1062.75	1062.81	1062.75	1062.75	1062.81
281.161	831.601	1047.22	1047.25	1047.22	1047.22	1047.25
281.061	766.151	1031.69	1031.71	1031.69	1031.69	1031.71
280.961	750.751	1016.16	1016.17	1016.16	1016.16	1016.17
280.861	781.551	1000.64	1000.64	1000.64	1000.64	1000.64
280.761	719.951	985.106	985.109	985.106	985.106	985.109
280.661	727.651	969.577	969.578	969.577	969.577	969.578
280.561	800.801	954.048	954.049	954.048	954.048	954.049
280.461	727.651	938.519	938.519	938.519	938.519	938.519
280.361	750.751	922.99	922.99	922.99	922.99	922.99
280.261	700.701	907.461	907.461	907.461	907.461	907.461
280.161	693.001	891.932	891.932	891.932	891.932	891.932
280.061	689.151	876.403	876.403	876.403	876.403	876.403
279.961	689.151	860.874	860.874	860.874	860.874	860.874
279.861	666.051	845.345	845.345	845.345	845.345	845.345
279.761	646.801	829.816	829.816	829.816	829.816	829.816
279.661	696.851	814.287	814.287	814.287	814.287	814.287
279.561	719.951	798.758	798.758	798.758	798.758	798.758
279.461	743.051	783.228	783.228	783.228	783.228	783.228
279.361	685.301	767.699	767.699	767.699	767.699	767.699
279.261	642.951	752.17	752.17	752.17	752.17	752.17
279.161	669.901	736.641	736.641	736.641	736.641	736.641
279.061	612.151	721.112	721.112	721.112	721.112	721.112
278.961	666.051	705.583	705.583	705.583	705.583	705.583
278.861	696.851	690.054	690.054	690.054	690.054	690.054
278.761	681.451	674.525	674.525	674.525	674.525	674.525
278.661	708.401	658.996	658.996	658.996	658.996	658.996
278.561	716.101	643.467	643.467	643.467	643.467	643.467
278.461	727.651	627.938	627.938	627.938	627.938	627.938
278.361	677.601	612.409	612.409	612.409	612.409	612.409
278.261	600.601	596.88	596.88	596.88	596.88	596.88
278.161	581.351	581.351	581.351	581.351	581.351	581.351
278.061	669.901	669.901	669.901	669.901	669.901	669.901

## Sheet: Fig. 2m
	(rhCol III /PDA-PEI)4
Binding Energy (eV)	Intensity (a.u.)
296.035	3222.45	3222.45	3222.45	3222.45	3222.45	3222.45
295.935	3260.95	3208.91	3208.91	3208.91	3208.91	3208.91
295.835	2995.3	3195.37	3195.37	3195.37	3195.37	3195.37
295.735	3218.6	3181.84	3181.84	3181.84	3181.84	3181.84
295.635	2968.35	3168.3	3168.3	3168.3	3168.3	3168.3
295.535	2926	3154.76	3154.76	3154.76	3154.76	3154.76
295.435	2910.6	3141.22	3141.22	3141.22	3141.22	3141.22
295.335	2841.3	3127.68	3127.68	3127.68	3127.68	3127.68
295.235	2818.2	3114.14	3114.14	3114.14	3114.14	3114.14
295.135	2929.85	3100.6	3100.6	3100.6	3100.6	3100.6
295.035	2972.2	3087.06	3087.06	3087.06	3087.06	3087.06
294.935	2895.2	3073.52	3073.52	3073.52	3073.52	3073.52
294.835	2875.95	3059.98	3059.98	3059.98	3059.98	3059.98
294.735	2648.8	3046.44	3046.44	3046.44	3046.44	3046.44
294.635	2464	3032.9	3032.9	3032.9	3032.9	3032.9
294.535	2529.45	3019.37	3019.37	3019.37	3019.37	3019.37
294.435	2514.05	3005.83	3005.83	3005.83	3005.83	3005.83
294.335	2606.45	2992.29	2992.29	2992.29	2992.29	2992.29
294.235	2560.25	2978.75	2978.75	2978.75	2978.75	2978.75
294.135	2498.65	2965.21	2965.21	2965.21	2965.21	2965.21
294.035	2367.75	2951.67	2951.67	2951.67	2951.67	2951.67
293.935	2256.1	2938.13	2938.13	2938.13	2938.13	2938.13
293.835	2344.65	2924.59	2924.59	2924.59	2924.59	2924.59
293.735	2340.8	2911.05	2911.05	2911.05	2911.05	2911.05
293.635	2202.2	2897.51	2897.51	2897.51	2897.51	2897.51
293.535	2225.3	2883.97	2883.97	2883.97	2883.97	2883.97
293.435	2313.85	2870.43	2870.43	2870.43	2870.43	2870.43
293.335	2298.45	2856.9	2856.9	2856.9	2856.9	2856.9
293.235	2333.1	2843.36	2843.36	2843.36	2843.36	2843.36
293.135	2175.25	2829.82	2829.82	2829.82	2829.82	2829.82
293.035	2206.05	2816.28	2816.28	2816.28	2816.28	2816.28
292.935	2202.2	2802.74	2802.74	2802.74	2802.74	2802.74
292.835	2290.75	2789.2	2789.2	2789.2	2789.2	2789.2
292.735	2198.35	2775.66	2775.66	2775.66	2775.66	2775.66
292.635	2209.9	2762.12	2762.12	2762.12	2762.12	2762.12
292.535	2209.9	2748.58	2748.58	2748.58	2748.58	2748.58
292.435	2229.15	2735.04	2735.04	2735.04	2735.04	2735.04
292.335	2202.2	2721.5	2721.51	2721.5	2721.5	2721.51
292.235	2136.75	2707.96	2707.97	2707.96	2707.96	2707.97
292.135	1978.9	2694.43	2694.43	2694.43	2694.43	2694.43
292.035	1809.5	2680.89	2680.9	2680.89	2680.89	2680.9
291.935	1828.75	2667.35	2667.37	2667.35	2667.35	2667.37
291.835	1859.55	2653.81	2653.85	2653.81	2653.81	2653.85
291.735	1674.75	2640.27	2640.34	2640.27	2640.27	2640.34
291.635	1813.35	2626.73	2626.86	2626.73	2626.73	2626.86
291.535	1874.95	2613.19	2613.4	2613.19	2613.19	2613.4
291.435	1801.8	2599.65	2600	2599.65	2599.65	2600
291.335	1848	2586.11	2586.68	2586.11	2586.11	2586.68
291.235	1763.3	2572.57	2573.48	2572.57	2572.57	2573.48
291.135	1951.95	2559.03	2560.48	2559.03	2559.03	2560.48
291.035	1797.95	2545.49	2547.75	2545.49	2545.49	2547.75
290.935	1909.6	2531.96	2535.45	2531.96	2531.96	2535.45
290.835	1747.9	2518.42	2523.78	2518.42	2518.42	2523.78
290.735	1909.6	2504.88	2512.98	2504.88	2504.88	2512.98
290.635	1724.8	2491.34	2503.43	2491.34	2491.34	2503.43
290.535	1747.9	2477.8	2495.7	2477.8	2477.8	2495.7
290.435	1751.75	2464.26	2490.39	2464.26	2464.26	2490.39
290.335	1840.3	2450.72	2488.33	2450.72	2450.72	2488.33
290.235	1867.25	2437.18	2490.86	2437.18	2437.18	2490.86
290.135	1936.55	2423.64	2499.28	2423.64	2423.64	2499.28
290.035	2013.55	2410.1	2515.23	2410.1	2410.1	2515.23
289.935	2063.6	2396.56	2541.07	2396.57	2396.56	2541.07
289.835	2179.1	2383.02	2579.44	2383.03	2383.02	2579.45
289.735	2306.15	2369.48	2632.82	2369.5	2369.48	2632.84
289.635	2421.65	2355.95	2704.48	2355.97	2355.95	2704.5
289.535	2452.45	2342.41	2798.73	2342.44	2342.41	2798.77
289.435	2648.8	2328.87	2917.99	2328.93	2328.87	2918.05
289.335	2860.55	2315.33	3065.35	2315.44	2315.33	3065.46
289.235	3149.3	2301.79	3245	2301.98	2301.79	3245.19
289.135	3522.75	2288.25	3457.42	2288.58	2288.25	3457.75
289.035	3734.5	2274.71	3702.49	2275.26	2274.71	3703.04
288.935	4327.4	2261.17	3979.37	2262.07	2261.17	3980.27
288.835	4377.45	2247.63	4283.43	2249.09	2247.63	4284.89
288.735	4912.6	2234.09	4606.8	2236.46	2234.09	4609.17
288.635	4962.65	2220.55	4939.53	2224.33	2220.55	4943.3
288.535	5370.76	2207.01	5267.94	2212.96	2207.01	5273.88
288.435	5655.66	2193.48	5576.62	2202.71	2193.48	5585.86
288.335	5932.86	2179.94	5849.38	2194.22	2179.94	5863.66
288.235	6198.51	2166.4	6066.74	2188.18	2166.4	6088.52
288.135	6217.76	2152.86	6216.34	2185.63	2152.86	6249.11
288.035	6371.76	2139.32	6288.02	2188.01	2139.32	6336.71
287.935	6325.56	2125.78	6273.12	2197.67	2125.78	6345.02
287.835	6229.31	2112.24	6172.63	2216.98	2112.24	6277.37
287.735	5925.16	2098.71	5994.37	2249.33	2098.7	6145
287.635	5755.76	2085.17	5748.03	2299.17	2085.16	5962.04
287.535	5698.01	2071.65	5447.29	2373.3	2071.62	5748.99
287.435	5266.81	2058.14	5110.94	2477.86	2058.08	5530.77
287.335	5159.01	2044.68	4755.16	2621.27	2044.54	5332.01
287.235	5139.76	2031.31	4395.43	2813.93	2031.01	5178.66
287.135	5236.01	2018.14	4045.31	3070.43	2017.47	5098.95
287.035	5266.81	2005.36	3714.66	3401.82	2003.93	5113.98
286.935	5243.71	1993.39	3411.64	3822.55	1990.39	5246.8
286.835	5640.26	1982.98	3140.18	4348.82	1976.85	5518.28
286.735	6337.11	1975.46	2901.38	5000.3	1963.31	5950.52
286.635	6829.91	1973.31	2695.67	5786.13	1949.77	6555.57
286.535	7615.31	1980.79	2521.85	6717.03	1936.23	7347.21
286.435	8831.91	2004.63	2376.09	7800.86	1922.69	8336.19
286.335	9732.81	2056.48	2255.3	9040.71	1909.15	9534.18
286.235	11145.8	2154.12	2157.17	10420.2	1895.61	10940.2
286.135	12520.2	2323.21	2077.06	11917.8	1882.07	12553.9
286.035	14121.8	2604.42	2011.91	13500.3	1868.54	14379.6
285.935	16162.3	3051.77	1959.33	15118.5	1855	16419.6
285.835	18630.2	3735.07	1916.48	16709.2	1841.46	18677.9
285.735	20574.4	4753.83	1881.13	18203.2	1827.92	21182.3
285.635	23569.7	6215.89	1851.68	19522.1	1814.38	23960.9
285.535	26553.5	8238.47	1826.74	20584.9	1800.84	27048.4
285.435	30180.2	10959.5	1805.03	21334.1	1787.3	30524
285.335	35065.8	14464.3	1785.73	21722.3	1773.76	34424.8
285.235	39793.6	18788.3	1768.25	21715.5	1760.22	38751.7
285.135	43489.6	23898.2	1751.99	21308.9	1746.68	43465.8
285.035	48706.4	29587.7	1736.6	20540.5	1733.14	48398.5
284.935	53611.3	35517.3	1721.84	19457.3	1719.6	53257.3
284.835	57769.3	41183.4	1707.49	18118.7	1706.07	57597.4
284.735	60318	45996.9	1693.42	16600.6	1692.53	60905.8
284.635	61838.8	49378.7	1679.55	14984.2	1678.99	62684.5
284.535	61611.6	50813.2	1665.79	13339	1665.45	62487.1
284.435	60437.4	50145.6	1652.12	11727.3	1651.91	60221.2
284.335	56391	47462.5	1638.49	10200.2	1638.37	56024.4
284.235	50897.1	43101.6	1624.9	8790.63	1624.83	50267.5
284.135	44005.5	37664	1611.33	7520.36	1611.29	43573.1
284.035	36863.8	31742.7	1597.78	6404.2	1597.75	36549.2
283.935	30049.3	25885.6	1584.23	5442.8	1584.21	29744.2
283.835	23589	20496.3	1570.68	4626.65	1570.67	23552.2
283.735	17733.1	15822.7	1557.14	3945.1	1557.13	18210.7
283.635	13297.9	11979	1543.6	3387.84	1543.59	13823.3
283.535	9590.36	8937.96	1530.06	2937.82	1530.06	10345.7
283.435	7295.76	6628.83	1516.52	2577.46	1516.52	7689.78
283.335	5463.16	4940.56	1502.98	2292.28	1502.98	5729.86
283.235	4184.95	3737.22	1489.44	2070.62	1489.44	4318.4
283.135	3176.25	2908.35	1475.9	1899.14	1475.9	3331.59
283.035	2514.05	2353.44	1462.36	1766.71	1462.36	2657.79
282.935	1944.25	1988.06	1448.82	1664.86	1448.82	2204.1
282.835	1767.15	1753.8	1435.28	1587.24	1435.28	1905.76
282.735	1574.65	1605.5	1421.74	1527.47	1421.74	1711.22
282.635	1359.05	1511.27	1408.2	1480.82	1408.2	1583.89
282.535	1266.65	1451.17	1394.66	1443.89	1394.66	1500.39
282.435	1185.8	1411.37	1381.12	1414.22	1381.12	1444.47
282.335	1116.5	1383.31	1367.59	1389.59	1367.59	1405.32
282.235	1027.95	1362.05	1354.05	1368.49	1354.05	1376.49
282.135	997.151	1344.48	1340.51	1349.85	1340.51	1353.83
282.035	950.951	1328.88	1326.97	1332.98	1326.97	1334.89
281.935	981.751	1314.33	1313.43	1317.25	1313.43	1318.15
281.835	997.151	1300.31	1299.89	1302.28	1299.89	1302.7
281.735	962.501	1286.54	1286.35	1287.83	1286.35	1288.02
281.635	885.501	1272.89	1272.81	1273.72	1272.81	1273.8
281.535	820.051	1259.31	1259.27	1259.82	1259.27	1259.86
281.435	885.501	1245.75	1245.73	1246.06	1245.73	1246.08
281.335	897.051	1232.2	1232.19	1232.39	1232.19	1232.39
281.235	858.551	1218.66	1218.65	1218.77	1218.65	1218.77
281.135	916.301	1205.12	1205.12	1205.18	1205.12	1205.18
281.035	870.101	1191.58	1191.58	1191.61	1191.58	1191.61
280.935	843.151	1178.04	1178.04	1178.06	1178.04	1178.06
280.835	850.851	1164.5	1164.5	1164.51	1164.5	1164.51
280.735	823.901	1150.96	1150.96	1150.97	1150.96	1150.97
280.635	847.001	1137.42	1137.42	1137.42	1137.42	1137.42
280.535	719.951	1123.88	1123.88	1123.88	1123.88	1123.88
280.435	820.051	1110.34	1110.34	1110.34	1110.34	1110.34
280.335	723.801	1096.8	1096.8	1096.8	1096.8	1096.8
280.235	658.351	1083.26	1083.26	1083.26	1083.26	1083.26
280.135	731.501	1069.72	1069.72	1069.72	1069.72	1069.72
280.035	762.301	1056.18	1056.18	1056.18	1056.18	1056.18
279.935	712.251	1042.65	1042.65	1042.65	1042.65	1042.65
279.835	746.901	1029.11	1029.11	1029.11	1029.11	1029.11
279.735	800.801	1015.57	1015.57	1015.57	1015.57	1015.57
279.635	762.301	1002.03	1002.03	1002.03	1002.03	1002.03
279.535	739.201	988.488	988.488	988.488	988.488	988.488
279.435	739.201	974.949	974.949	974.949	974.949	974.949
279.335	708.401	961.41	961.41	961.41	961.41	961.41
279.235	646.801	947.871	947.871	947.871	947.871	947.871
279.135	708.401	934.332	934.332	934.332	934.332	934.332
279.035	808.501	920.793	920.793	920.793	920.793	920.793
278.935	669.901	907.253	907.253	907.253	907.253	907.253
278.835	658.351	893.714	893.714	893.714	893.714	893.714
278.735	673.751	880.175	880.175	880.175	880.175	880.175
278.635	689.151	866.636	866.636	866.636	866.636	866.636
278.535	689.151	853.097	853.097	853.097	853.097	853.097
278.435	689.151	839.558	839.558	839.558	839.558	839.558
278.335	635.251	826.018	826.018	826.018	826.018	826.018
278.235	762.301	812.479	812.479	812.479	812.479	812.479
278.135	793.101	798.94	798.94	798.94	798.94	798.94
278.035	785.401	785.401	785.401	785.401	785.401	785.401

## Sheet: Fig. 2n
	F (Hz)
Time (s)	(rhCol III /PDA-PEI)0.5	(rhCol III /PDA-PEI)1	(rhCol III /PDA-PEI)2	(rhCol III /PDA-PEI)4
4.41435e-05	0.000127	-0.08864	-1.19488	-1.30749
0.99552	-0.04339	-0.05785	-1.17828	-1.406
1.99252	-0.11124	-0.06802	-1.17895	-1.30221
2.98493	-0.15394	-0.09025	-1.19512	-1.26449
3.97817	-0.20162	-0.07596	-1.16031	-1.22615
4.97471	-0.18555	-0.11977	-1.18016	-1.21801
5.96949	-0.26473	-0.09584	-1.21922	-1.25261
6.96606	-0.31179	-0.12268	-1.23037	-1.2951
7.97288	-0.29665	-0.12105	-1.27086	-1.27068
9.16763	-0.23881	-0.10734	-1.22441	-1.2726
10.3447	-0.35577	-0.18146	-1.26244	-1.2972
11.556	-0.41352	-0.18037	-1.23163	-1.34734
12.7839	-0.46418	-0.17867	-1.29308	-1.26677
13.9965	-0.46325	-0.16539	-1.24721	-1.26763
15.2149	-0.47847	-0.15249	-1.33879	-1.28268
16.426	-0.52326	-0.19431	-1.24697	-1.27946
17.6456	-0.5293	-0.20772	-1.27897	-1.29639
18.874	-0.53104	-0.17855	-1.36779	-1.29071
20.067	-0.57238	-0.20876	-1.39355	-1.35732
21.2248	-0.65899	-0.18494	-1.31271	-1.24765
22.441	-0.71475	-0.23464	-1.39498	-1.30035
23.6759	-0.7186	-0.20852	-1.44886	-1.2391
24.8824	-0.71253	-0.27422	-1.36821	-1.26255
26.0946	-0.70674	-0.24022	-1.41024	-1.30063
27.3204	-0.66298	-0.22354	-1.3987	-1.29843
28.55	-0.70031	-0.27178	-1.47035	-1.22635
29.777	-0.85149	-0.26688	-1.44338	-1.22838
30.9957	-0.69684	-0.30163	-1.43862	-1.23908
32.2233	-0.7526	-0.28738	-1.47416	-1.31731
33.4963	-0.85544	-0.29239	-1.45694	-1.26477
34.7394	-0.76778	-0.25241	-1.51864	-1.25765
35.9567	-0.84538	-0.24773	-1.45235	-1.30569
37.1729	-0.85243	-0.32884	-1.28328	-1.28915
38.5108	-0.90451	-0.29966	-1.32472	-1.26657
39.7398	-0.93702	-0.27523	-1.36078	-1.36505
40.9539	-0.98244	-0.33252	-1.32437	-1.38079
42.1802	-1.02911	-0.31598	-1.32655	-1.32152
43.3921	-0.99753	-0.28842	-1.3487	-1.33833
44.621	-0.95684	-0.31972	-1.40719	-1.36983
45.8544	-1.00085	-0.30816	-1.31766	-1.29018
47.057	-1.05831	-0.30731	-1.34254	-1.25796
48.2862	-1.10741	-0.28324	-1.37775	-1.3694
49.4984	-1.0368	-0.37004	-1.43051	-1.25403
50.7427	-1.1146	-0.34844	-1.39615	-1.3065
51.9561	-1.0833	-0.2914	-1.40921	-1.27043
53.1969	-1.13255	-0.36769	-1.39151	-1.28004
54.4124	-1.13614	-0.33634	-1.47055	-1.23555
55.6504	-1.09754	-0.34579	-1.40793	-1.31629
56.8278	-1.17559	-0.35926	-1.3936	-1.3367
58.0555	-1.20122	-0.31884	-1.40186	-1.31485
59.2784	-1.17071	-0.40415	-1.41087	-1.25392
60.4889	-1.19102	-0.36097	-1.4317	-1.33046
61.7151	-1.17021	-0.31499	-1.44826	-1.31071
62.9318	-1.24257	-0.35885	-1.44383	-1.31995
64.169	-1.25202	-0.35274	-1.4787	-1.27951
65.3954	-1.2762	-0.43723	-1.42481	-1.33455
66.5747	-1.29704	-0.41953	-1.4942	-1.35336
67.7709	-1.30989	-0.36278	-1.47729	-1.35764
68.9846	-1.36375	-0.36306	-1.44128	-1.33926
70.2174	-1.29571	-0.38617	-1.48147	-1.37618
71.3738	-1.32813	-0.42347	-1.45628	-1.23273
72.5752	-1.31829	-0.35664	-1.51109	-1.33754
73.808	-1.38588	-0.39711	-1.53705	-1.34234
75.0152	-1.3634	-0.40813	-1.30012	-1.2784
76.2197	-1.36668	-0.43229	-1.15998	-1.29796
77.4354	-1.35333	-0.44028	-1.29534	-1.32696
78.6549	-1.44151	-0.39485	-1.32611	-1.33185
79.8002	-1.39071	-0.38124	-1.34246	-1.33634
80.9776	-1.45157	-0.43795	-1.30265	-1.38843
82.1916	-1.40205	-0.34667	-1.32143	-1.37925
83.4131	-1.43317	-0.35795	-1.36822	-1.33252
84.6327	-1.48373	-0.43824	-1.31468	-1.29007
85.832	-1.45817	-0.44168	-1.44556	-1.31919
87.0583	-1.49194	-0.4481	-1.32952	-1.28108
88.2623	-1.44559	-0.40586	-1.39698	-1.41223
89.4662	-1.5135	-0.42773	-1.33198	-1.35277
90.6933	-1.56828	-0.41861	-1.38797	-1.30685
91.8845	-1.56984	-0.41638	-1.4238	-1.32343
93.1122	-1.54109	-0.40673	-1.37441	-1.38074
94.334	-1.54772	-0.44665	-1.40638	-1.35302
95.5597	-1.5379	-0.42873	-1.40836	-1.45778
96.7829	-1.56711	-0.4121	-1.46418	-1.29106
97.9692	-1.49325	-0.45317	-1.4062	-1.38351
99.0326	-1.54659	-0.45441	-1.4137	-1.29652
100.245	-1.59708	-0.46296	-1.44739	-1.27515
101.454	-1.57788	-0.43611	-1.46851	-1.26053
102.684	-1.63468	-0.46812	-1.42199	-1.36584
103.9	-1.57999	-0.45805	-1.45174	-1.31408
105.142	-1.54726	-0.41421	-1.49813	-1.31322
106.36	-1.62763	-0.44884	-1.47844	-1.36547
107.539	-1.59609	-0.43718	-1.432	-1.34092
108.685	-1.67997	-0.45668	-1.49913	-1.31845
109.794	-1.62269	-0.4018	-1.4565	-1.37244
110.977	-1.61569	-0.42364	-1.45372	-1.3643
112.173	-1.72034	-0.47137	-1.4726	-1.41245
113.392	-1.62708	-0.47219	-1.48478	-1.26595
114.617	-1.64895	-0.4778	-1.46502	-1.43964
115.873	-1.66741	-0.50309	-1.47222	-1.31957
117.103	-1.69685	-0.4623	-1.35867	-1.35519
118.309	-1.67677	-0.47825	-1.41363	-1.36947
119.55	-1.68458	-0.44808	-1.39711	-1.27114
120.793	-1.71873	-0.48325	-1.48302	-1.32936
122.036	-1.71847	-0.49292	-1.37806	-1.272
123.294	-1.72385	-0.48963	-1.38596	-1.32178
124.53	-1.66599	-0.44678	-1.36149	-1.37013
126.165	-1.79922	-0.51726	-1.43815	-1.3196
127.416	-1.70433	-0.42902	-1.37488	-1.3221
128.773	-1.78589	-0.48522	-1.32173	-1.33468
129.949	-1.76571	-0.48365	-1.32442	-1.44091
131.119	-1.81776	-0.45956	-1.34672	-1.29721
132.325	-1.78423	-0.47689	-1.33797	-1.37613
133.524	-1.76395	-0.48473	-1.33013	-1.34001
134.735	-1.86743	-0.49686	-1.36551	-1.3251
135.932	-1.8572	-0.45712	-1.45106	-1.30508
137.133	-1.8223	-0.49653	-1.35372	-1.41524
138.327	-1.80828	-0.47747	-1.41059	-1.36011
139.509	-1.81246	-0.52422	-1.42412	-1.39646
140.63	-1.84444	-0.48843	-1.38113	-1.35813
141.803	-1.79395	-0.51959	-1.43735	-1.31734
142.941	-1.77677	-0.4629	-1.41942	-1.30548
144.137	-1.90097	-0.46012	-1.40644	-1.41752
145.351	-1.81102	-0.49023	-1.4048	-1.29878
146.57	-1.88424	-0.47063	-1.36711	-1.37409
147.804	-1.83587	-0.48768	-1.28434	-1.44109
148.84	-1.81156	-0.48667	-1.29649	-1.30238
149.889	-1.91497	-0.52461	-1.32781	-1.26672
151.112	-1.8656	-0.48417	-1.37557	-1.40184
152.342	-1.86417	-0.50665	-1.38773	-1.27698
153.571	-1.91816	-0.46732	-1.36761	-1.40527
154.798	-1.88268	-0.49344	-1.35172	-1.32625
156.019	-1.9253	-0.50428	-1.30413	-1.34965
157.238	-1.85559	-0.46471	-1.36622	-1.37023
158.457	-1.91156	-0.5081	-1.35505	-1.46144
159.674	-1.91734	-0.47268	-1.32704	-1.3469
160.894	-1.87509	-0.5005	-1.3708	-1.32921
162.119	-1.93167	-0.50203	-1.35432	-1.38854
163.35	-1.96398	-0.49665	-1.34079	-1.38951
164.555	-1.92495	-0.51812	-1.3734	-1.36788
165.783	-1.91707	-0.49979	-1.4001	-1.37196
166.951	-1.94084	-0.51394	-1.43124	-1.4536
168.119	-1.95196	-0.58206	-1.36873	-1.28009
169.345	-1.91704	-0.53261	-1.35914	-1.38458
170.5	-1.90569	-0.4988	-1.40424	-1.4111
171.707	-1.94451	-0.50676	-1.45361	-1.38483
172.91	-1.94837	-0.49764	-1.39951	-1.34181
174.133	-1.94874	-0.49912	-1.46461	-1.43634
175.277	-1.94063	-0.55146	-1.37314	-1.38018
176.469	-2.01517	-0.51107	-1.38549	-1.27949
177.692	-1.94614	-0.55321	-1.43903	-1.35901
178.913	-1.94722	-0.53478	-1.43943	-1.37006
180.126	-1.95368	-0.54005	-1.44318	-1.42567
181.347	-1.99893	-0.51966	-1.39101	-1.34802
182.546	-1.97603	-0.55276	-1.40767	-1.25628
183.781	-2.01822	-0.57385	-1.3839	-1.40007
184.98	-1.97975	-0.54	-1.31593	-1.38008
186.191	-1.96669	-0.47008	-1.33604	-1.31596
187.403	-1.97894	-0.55163	-1.38745	-1.35597
188.627	-2.04133	-0.5516	-1.39854	-1.28616
189.841	-2.02038	-0.56415	-1.38195	-1.37429
191.053	-1.95947	-0.59596	-1.39567	-1.32351
192.287	-2.01171	-0.54462	-1.4608	-1.24106
193.503	-2.02093	-0.56786	-1.47041	-1.32274
194.72	-2.0046	-0.56598	-1.43973	-1.33403
195.922	-2.02171	-0.5376	-1.42648	-1.31781
197.131	-2.00262	-0.54601	-1.46306	-1.31983
198.331	-2.01289	-0.57512	-1.39188	-1.3451
199.533	-2.06808	-0.57221	-1.41557	-1.37026
200.736	-2.06719	-0.55007	-1.45056	-1.41497
201.937	-2.09433	-0.56523	-1.417	-1.44792
203.16	-2.0404	-0.50624	-1.38886	-1.37788
204.381	-2.02858	-0.51733	-1.42001	-1.38976
205.594	-2.06292	-0.54433	-1.4817	-1.36919
206.798	-1.98192	-0.55931	-1.46255	-1.33599
208.013	-2.07134	-0.57403	-1.45882	-1.35866
209.263	-2.10474	-0.55065	-1.40654	-1.34817
210.465	-2.03199	-0.53785	-1.42136	-1.37902
211.681	-2.10359	-0.50464	-1.4091	-1.35638
212.897	-2.02193	-0.57548	-1.42701	-1.40072
214.123	-2.09732	-0.6091	-1.38083	-1.33582
215.356	-2.15168	-0.55201	-1.3862	-1.33851
216.558	-2.08316	-0.57515	-1.41347	-1.34666
217.797	-2.04174	-0.55334	-1.41244	-1.31229
218.979	-2.09347	-0.5482	-1.41269	-1.45763
220.206	-2.08681	-0.57237	-1.4684	-1.31462
221.398	-2.10474	-0.61042	-1.45672	-1.3944
222.62	-2.13467	-0.54378	-1.45045	-1.31332
223.834	-2.07197	-0.58643	-1.47854	-1.37037
225.035	-2.13623	-0.5963	-1.41751	-1.35361
226.273	-2.10922	-0.55881	-1.43355	-1.44187
227.488	-2.0757	-0.56672	-1.46977	-1.44281
228.715	-2.12413	-0.62335	-1.45754	-1.40663
229.938	-2.07754	-0.59923	-1.50214	-1.43441
231.136	-2.11447	-0.54163	-1.46353	-1.35368
232.341	-2.07746	-0.59971	-1.42639	-1.32345
233.56	-2.09532	-0.5938	-1.52964	-1.34335
234.792	-2.07112	-0.57807	-1.42973	-1.36391
236.002	-2.12198	-0.59453	-1.25357	-1.41535
237.223	-2.13677	-0.60622	-1.25291	-1.38275
238.425	-2.08372	-0.57864	-1.24914	-1.40007
239.637	-2.09873	-0.57875	-1.25927	-1.43685
240.846	-2.12224	-0.59306	-1.34293	-1.33318
242.075	-2.08374	-0.59651	-1.298	-1.37122
243.306	-2.18159	-0.60382	-1.2896	-1.37991
244.51	-2.09447	-0.59312	-1.26776	-1.41242
245.747	-2.21239	-0.61079	-1.22547	-1.3714
246.951	-2.16936	-0.5721	-1.38156	-1.41035
248.183	-2.11428	-0.61701	-1.27787	-1.35462
249.394	-2.0966	-0.61283	-1.32618	-1.29127
250.606	-2.09509	-0.57573	-1.31972	-1.33109
251.837	-2.15825	-0.5958	-1.2737	-1.32015
253.058	-2.098	-0.6371	-1.38886	-1.4622
254.293	-2.16902	-0.61137	-1.34864	-1.3146
255.506	-2.16878	-0.60936	-1.32449	-1.35731
256.74	-2.16907	-0.60665	-1.3472	-1.34094
257.954	-2.14511	-0.60405	-1.33225	-1.47292
259.169	-2.1198	-0.61494	-1.32935	-1.30787
260.361	-2.17278	-0.63335	-1.33184	-1.38102
261.541	-2.13535	-0.63983	-1.37316	-1.38315
262.782	-2.12543	-0.63068	-1.34372	-1.29045
263.983	-2.14993	-0.62576	-1.35085	-1.44456
265.187	-2.17101	-0.68357	-1.34746	-1.44693
266.379	-2.10273	-0.61261	-1.39982	-1.50498
267.6	-2.174	-0.63356	-1.34225	-1.41718
268.834	-2.21211	-0.59708	-1.33669	-1.36696
270.051	-2.17818	-0.5861	-1.40603	-1.27722
271.273	-2.17993	-0.60794	-1.42064	-1.41067
272.476	-2.17688	-0.60122	-1.34344	-1.3731
273.682	-2.14129	-0.65189	-1.35511	-1.38861
274.897	-2.16517	-0.64283	-1.34535	-1.40999
276.126	-2.2183	-0.59734	-1.3946	-1.37546
277.334	-2.15454	-0.61652	-1.35795	-1.24842
278.548	-2.17562	-0.65191	-1.42698	-1.42299
279.723	-2.16532	-0.64792	-1.48336	-1.42558
280.927	-2.20225	-0.60672	-1.42352	-1.45448
282.061	-2.16548	-0.65004	-1.46826	-1.38958
283.105	-2.15893	-0.63004	-1.41129	-1.36146
284.102	-2.20208	-0.58188	-1.45541	-1.41181
285.098	-2.14962	-0.59943	-1.43785	-1.3414
286.096	-2.15319	-0.59071	-1.45371	-1.47591
287.093	-2.23053	-0.53599	-1.46196	-1.44233
288.091	-2.1748	-0.6083	-1.5399	-1.49031
289.091	-2.17888	-0.56275	-1.44137	-1.38173
290.084	-2.21305	-0.57286	-1.51222	-1.43802
291.084	-2.17437	-0.58978	-1.47998	-1.60872
292.082	-2.18025	-0.5819	-1.47379	-1.44741
293.079	-2.19527	-0.58758	-1.46515	-1.41773
294.075	-2.24211	-0.61415	-1.46417	-1.32926
295.14	-2.20529	-0.64674	-1.50026	-1.41415
296.356	-2.18114	-0.57381	-1.50691	-1.44603
297.563	-2.19221	-0.60847	-1.4088	-1.39816
298.788	-2.20837	-0.64279	-1.48678	-1.43979
299.961	-2.18511	-0.61727	-1.49807	-1.39199
301.183	-2.14801	-0.61823	-1.46256	-1.43581
302.4	-2.22135	-0.60316	-1.49281	-1.38823
303.618	-2.19369	-0.58259	-1.5103	-1.37531
304.848	-2.2139	-0.63824	-1.52529	-1.36239
306.051	-2.19145	-0.63395	-1.52314	-1.45873
307.285	-2.18739	-0.65273	-1.56243	-1.51696
308.497	-2.17981	-0.66765	-1.46059	-1.41852
309.712	-2.2058	-0.61947	-1.5208	-1.44674
310.93	-2.23471	-0.57714	-1.48124	-1.39613
312.16	-2.24579	-0.60841	-1.5171	-1.42289
313.37	-2.24517	-0.63736	-1.4659	-1.33099
314.584	-2.22419	-0.63709	-1.56741	-1.42713
315.818	-2.24264	-0.6381	-1.56877	-1.42009
317.025	-2.22205	-0.62639	-1.54938	-1.40714
318.271	-2.19882	-0.63526	-1.57102	-1.40062
319.474	-2.17582	-0.65586	-1.57754	-1.49686
320.657	-2.23081	-0.61509	-1.61649	-1.396
321.85	-2.23703	-0.66179	-1.58746	-1.42022
323.057	-2.28505	-0.66082	-1.58654	-1.54039
324.296	-2.2364	-0.63529	-1.54171	-1.45274
325.492	-2.26999	-0.6078	-1.61039	-1.50178
326.718	-2.2136	-0.60575	-1.68367	-1.4538
327.928	-2.2605	-0.61482	-1.60958	-1.40854
329.163	-2.19185	-0.64139	-1.64113	-1.54255
330.364	-2.26026	-0.64182	-1.62642	-1.39285
331.569	-2.26458	-0.60327	-1.60312	-1.45802
332.784	-2.20798	-0.63191	-1.618	-1.42258
333.983	-2.25087	-0.65316	-1.64313	-1.39145
335.216	-2.22954	-0.65885	-1.60643	-1.39255
336.436	-2.20253	-0.61999	-1.5631	-1.4186
337.66	-2.2808	-0.62937	-1.61605	-1.39567
338.871	-2.23884	-0.69581	-1.58302	-1.42232
340.065	-2.22885	-0.67456	-1.60099	-1.47513
341.295	-2.23202	-0.62502	-1.64653	-1.39503
342.512	-2.18111	-0.64919	-1.61621	-1.40573
343.716	-2.26025	-0.68094	-1.65921	-1.38262
344.907	-2.25567	-0.68722	-1.6651	-1.40649
346.131	-2.24861	-0.66138	-1.62797	-1.46774
347.345	-2.18943	-0.60457	-1.62139	-1.40034
348.564	-2.20925	-0.58307	-1.70239	-1.49541
349.791	-2.24724	-0.62234	-1.64305	-1.47015
351.011	-2.30043	-0.68034	-1.6355	-1.35506
352.251	-2.25244	-0.64597	-1.70348	-1.42761
353.451	-2.21822	-0.63534	-1.70304	-1.36858
354.686	-2.1975	-0.6582	-1.63217	-1.36947
355.889	-2.22151	-0.62285	-1.67817	-1.48731
357.076	-2.29589	-0.64247	-1.68632	-1.4037
358.309	-2.28403	-0.62791	-1.71999	-1.45134
359.516	-2.29468	-0.67541	-1.69881	-1.47845
360.746	-2.21984	-0.65025	-1.7257	-1.4768
361.954	-2.21742	-0.66552	-1.72733	-1.37016
363.169	-2.27139	-0.66858	-1.69467	-1.45033
364.385	-2.25596	-0.63897	-1.72914	-1.39875
365.575	-2.25648	-0.6509	-1.70946	-1.35653
366.794	-2.27069	-0.67715	-1.72081	-1.41334
367.985	-2.23953	-0.67253	-1.6901	-1.46408
369.2	-2.28132	-0.64942	-1.71044	-1.4352
370.407	-2.24433	-0.62618	-1.71179	-1.33333
371.622	-2.25876	-0.68483	-1.65663	-1.46753
372.839	-2.28159	-0.67336	-1.78672	-1.39902
374.069	-2.3135	-0.65432	-1.74769	-1.44439
375.298	-2.31838	-0.59266	-1.67664	-1.36892
376.521	-2.26693	-0.64616	-1.77019	-1.4354
377.74	-2.25935	-0.65905	-1.73796	-1.47733
378.943	-2.24271	-0.59119	-1.71587	-1.35797
380.128	-2.24181	-0.62415	-1.75465	-1.48206
381.329	-2.27538	-0.68068	-1.676	-1.44905
382.53	-2.23871	-0.64588	-1.78685	-1.36199
383.768	-2.29522	-0.66842	-1.76191	-1.4548
384.975	-2.28229	-0.64211	-1.78057	-1.37862
386.184	-2.2707	-0.60624	-1.71416	-1.49627
387.398	-2.30281	-0.6504	-1.72604	-1.40443
388.62	-2.25358	-0.66013	-1.78856	-1.47591
389.859	-2.32952	-0.71343	-1.71437	-1.43142
391.075	-2.23704	-0.66313	-1.76905	-1.44019
392.315	-2.28276	-0.63815	-1.70971	-1.47348
393.519	-2.27613	-0.65507	-1.75212	-1.43913
394.767	-2.21095	-0.69017	-1.69933	-1.43809
395.97	-2.28496	-0.6939	-1.79218	-1.38659
397.194	-2.29395	-0.65857	-1.82262	-1.51305
398.419	-2.29155	-0.65702	-1.79866	-1.4383
399.656	-2.29504	-0.6741	-1.80174	-1.54361
400.877	-2.31323	-0.72225	-1.75863	-1.46852
402.104	-2.29594	-0.70702	-1.75271	-1.32927
403.331	-2.27791	-0.65294	-1.81675	-1.50599
404.554	-2.29885	-0.69566	-1.81961	-1.43981
405.793	-2.29895	-0.70112	-1.83262	-1.4449
406.983	-2.2387	-0.63876	-1.82432	-1.50736
408.215	-2.28985	-0.6473	-1.77523	-1.46276
409.422	-2.29084	-0.65401	-1.85021	-1.53688
410.642	-2.29089	-0.70043	-1.85746	-1.49317
411.871	-2.30279	-0.6957	-1.74961	-1.38011
413.098	-2.24571	-0.66062	-1.79969	-1.48482
414.327	-2.25897	-0.65541	-1.80245	-1.47706
415.55	-2.27122	-0.71671	-1.79046	-1.49812
416.795	-2.30295	-0.6625	-1.84164	-1.36828
418.014	-2.28849	-0.68019	-1.87752	-1.4605
419.249	-2.26169	-0.72674	-1.83936	-1.4783
420.467	-2.27536	-0.6709	-1.86742	-1.4492
421.701	-2.29929	-0.67603	-1.82546	-1.41182
422.919	-2.29873	-0.67755	-1.80552	-1.42415
424.149	-2.31558	-0.65436	-1.93511	-1.4651
425.374	-2.30904	-0.70469	-1.85003	-1.44114
426.569	-2.3306	-0.68161	-1.83865	-1.41027
427.784	-2.31182	-0.64844	-1.89024	-1.58799
428.981	-2.26944	-0.67102	-1.88314	-1.50752
430.206	-2.29631	-0.63101	-1.84395	-1.45515
431.415	-2.26844	-0.68065	-1.85954	-1.47167
432.637	-2.30302	-0.65831	-1.8369	-1.55579
433.864	-2.23449	-0.70639	-1.85984	-1.33482
435.071	-2.34283	-0.69271	-1.86339	-1.50709
436.295	-2.28337	-0.71628	-1.88109	-1.44395
437.492	-2.25667	-0.70909	-1.88427	-1.42652
438.73	-2.27729	-0.64701	-1.92963	-1.40509
439.933	-2.32248	-0.69171	-1.85591	-1.34201
441.145	-2.32634	-0.68956	-1.8497	-1.32672
442.366	-2.23938	-0.6939	-1.86717	-1.43072
443.588	-2.26289	-0.68657	-1.89095	-1.40285
444.819	-2.26803	-0.69169	-1.89115	-1.46994
445.999	-2.27805	-0.70556	-1.86669	-1.4633
447.229	-2.30671	-0.69945	-1.84864	-1.39742
448.46	-2.29175	-0.68487	-1.87145	-1.44817
449.688	-2.28607	-0.70118	-1.87599	-1.47787
450.899	-2.26488	-0.72269	-1.88458	-1.44497
452.122	-2.29624	-0.65417	-1.92927	-1.39423
453.349	-2.30138	-0.73145	-1.83319	-1.40628
454.566	-2.25162	-0.73267	-1.88403	-1.42539
455.803	-2.32047	-0.66936	-1.8927	-1.41737
457.028	-2.26394	-0.73771	-1.89522	-1.42591
458.23	-2.30082	-0.73189	-1.80999	-1.40207
459.435	-2.29226	-0.73151	-1.96477	-1.45053
460.657	-2.28566	-0.73233	-1.9751	-1.37891
461.87	-2.25596	-0.72576	-1.94323	-1.54914
463.087	-2.29161	-0.69613	-1.95195	-1.4648
464.308	-2.29323	-0.73503	-1.93499	-1.43105
465.52	-2.33158	-0.73095	-1.95565	-1.49043
466.754	-2.31519	-0.73622	-1.96953	-1.48888
467.958	-2.31696	-0.70703	-1.9096	-1.42009
469.178	-2.23301	-0.71308	-1.95567	-1.41303
470.376	-2.35503	-0.69766	-1.89472	-1.36635
471.573	-2.27171	-0.71295	-1.95502	-1.49412
472.811	-2.34111	-0.69952	-1.97421	-1.48376
474.01	-2.2714	-0.76085	-1.96847	-1.41636
475.221	-2.30432	-0.71507	-1.92818	-1.43362
476.437	-2.31328	-0.71	-1.95196	-1.47246
477.645	-2.32393	-0.74056	-1.9412	-1.53625
478.865	-2.3367	-0.73869	-1.93503	-1.54952
480.072	-2.26167	-0.70747	-1.99343	-1.45207
481.288	-2.28068	-0.75601	-1.98397	-1.47988
482.488	-2.37028	-0.74624	-2.03116	-1.52363
483.724	-2.27278	-0.69067	-1.9559	-1.46698
484.935	-2.30761	-0.69959	-1.96037	-1.37942
486.148	-2.29054	-0.7643	-1.9807	-1.48224
487.344	-2.28849	-0.75188	-2.00814	-1.40956
488.546	-2.25751	-0.70249	-1.96481	-1.47086
489.767	-2.31189	-0.72313	-1.91004	-1.53336
490.967	-2.28899	-0.74704	-1.90593	-1.50407
492.192	-2.26907	-0.76245	-1.97658	-1.4801
493.405	-2.31037	-0.72583	-2.00849	-1.5296
494.627	-2.30877	-0.75645	-2.03093	-1.43628
495.847	-2.29306	-0.69289	-2.05539	-1.41956
497.05	-2.3232	-0.72887	-2.02619	-1.55079
498.271	-2.27988	-0.71464	-2.06922	-1.4718
499.462	-2.34475	-0.70438	-1.98939	-1.38823
500.672	-2.36466	-0.75482	-2.02261	-1.51048
501.793	-2.24055	-0.71131	-2.08098	-1.39357
502.795	-2.28402	-0.78979	-2.02358	-1.49483
503.789	-2.26049	-0.76702	-1.98529	-1.5477
504.786	-2.24527	-0.74121	-2.00102	-1.4505
505.785	-2.34038	-0.74958	-2.0224	-1.52914
506.785	-2.27197	-0.69154	-1.9834	-1.51043
507.785	-2.31544	-0.73335	-1.99275	-1.62693
508.785	-2.32865	-0.74665	-1.98214	-1.40275
509.783	-2.28698	-0.7287	-2.02917	-1.45093
510.784	-2.24847	-0.74103	-2.01319	-1.49813
511.784	-2.35204	-0.74478	-2.03402	-1.49488
512.784	-2.37276	-0.77444	-2.00013	-1.57197
513.785	-2.36719	-0.67787	-2.07537	-1.624
514.784	-2.38322	-0.74943	-1.99469	-1.54155
515.785	-2.3644	-0.73904	-2.06049	-1.34736
516.786	-2.30375	-0.742	-2.03163	-1.39476
517.784	-2.35122	-0.74161	-1.98189	-1.49663
518.781	-2.28038	-0.73037	-2.10158	-1.53628
519.782	-2.25833	-0.72987	-1.99551	-1.47657
520.781	-2.34431	-0.75942	-2.00065	-1.59283
521.779	-2.26733	-0.71943	-2.04215	-1.52939
522.779	-2.32488	-0.72326	-2.07532	-1.61672
523.778	-2.29642	-0.77252	-2.00833	-1.5315
524.775	-2.31	-0.71829	-2.08826	-1.38786
525.774	-2.3279	-0.77085	-2.07388	-1.5574
526.771	-2.30743	-0.79721	-2.03893	-1.46695
527.769	-2.24734	-0.74914	-2.05729	-1.55826
528.769	-2.33083	-0.72169	-2.08132	-1.54772
529.769	-2.29765	-0.68091	-2.08545	-1.5416
530.769	-2.30188	-0.71842	-2.03567	-1.43964
531.767	-2.31538	-0.75507	-2.06797	-1.58299
532.764	-2.3318	-0.67775	-1.98396	-1.49833
533.762	-2.3272	-0.72546	-2.07562	-1.44756
534.761	-2.32286	-0.72468	-2.02937	-1.51815
535.76	-2.34404	-0.7783	-2.06244	-1.53828
536.76	-2.2889	-0.75248	-2.06965	-1.53785
537.759	-2.32362	-0.75748	-2.13185	-1.5077
538.758	-2.28823	-0.74611	-2.08242	-1.475
539.757	-2.29271	-0.71817	-2.07853	-1.45367
540.758	-2.28324	-0.71499	-2.05305	-1.51673
541.759	-2.29698	-0.76555	-2.07837	-1.4736
542.761	-2.33412	-0.76002	-2.09287	-1.56471
543.759	-2.27296	-0.7531	-2.09772	-1.48244
544.759	-2.24347	-0.79452	-2.06939	-1.5326
545.758	-2.29096	-0.76671	-2.08802	-1.53526
546.758	-2.26761	-0.77053	-2.04231	-1.53036
547.757	-2.30762	-0.76702	-2.08668	-1.48437
548.757	-2.35565	-0.81161	-2.05715	-1.42817
549.754	-2.39041	-0.75869	-2.13836	-1.56097
550.752	-2.34408	-0.72213	-2.06695	-1.58725
551.751	-2.40504	-0.8128	-2.05495	-1.4007
552.751	-2.359	-0.76732	-2.06651	-1.49003
553.753	-2.30634	-0.77363	-2.10145	-1.48109
554.753	-2.30866	-0.75495	-2.06889	-1.47569
555.753	-2.31077	-0.7454	-2.13464	-1.57332
556.75	-2.27291	-0.76671	-2.14929	-1.55414
557.751	-2.28417	-0.69457	-2.06504	-1.51158
558.748	-2.32785	-0.71237	-2.05615	-1.52552
559.741	-2.36102	-0.76321	-2.09777	-1.50569
560.733	-2.35465	-0.70219	-2.10735	-1.56395
561.733	-2.36914	-0.72211	-2.11705	-1.47464
562.732	-2.29274	-0.7267	-2.06824	-1.49531
563.733	-2.39791	-0.7456	-2.07034	-1.48993
564.732	-2.37834	-0.77315	-2.1631	-1.41268
565.732	-2.384	-0.69667	-2.09441	-1.42045
566.733	-2.3427	-0.74085	-2.06172	-1.52686
567.732	-2.37619	-0.73554	-2.11533	-1.56331
568.732	-2.32548	-0.71447	-2.1385	-1.59185
569.73	-2.32955	-0.75173	-2.08177	-1.57461
570.727	-2.35197	-0.7352	-2.10054	-1.53676
571.725	-2.35321	-0.74857	-2.09142	-1.44558
572.724	-2.31947	-0.74845	-2.14869	-1.54122
573.724	-2.31468	-0.75352	-2.12711	-1.60038
574.724	-2.3328	-0.6883	-2.04466	-1.54679
575.724	-2.31357	-0.72904	-2.08997	-1.4987
576.723	-2.38083	-0.76984	-2.14714	-1.46172
577.721	-2.31307	-0.75892	-2.0907	-1.50911
578.719	-2.31987	-0.7712	-2.14049	-1.59446
579.715	-2.28571	-0.76336	-2.09261	-1.46071
580.713	-2.29651	-0.73455	-2.09296	-1.54503
581.712	-2.33963	-0.76025	-2.08531	-1.46801
582.713	-2.37582	-0.7791	-2.14361	-1.57189
583.711	-2.32605	-0.75156	-2.09284	-1.47693
584.711	-2.36337	-0.71462	-2.1153	-1.58347
585.71	-2.31626	-0.77982	-2.10359	-1.50381
586.71	-2.34395	-0.7889	-2.13934	-1.4963
587.708	-2.34649	-0.73327	-2.05723	-1.49125
588.707	-2.34597	-0.7229	-2.14781	-1.49761
589.708	-2.33696	-0.75254	-2.04511	-1.47309
590.708	-2.32677	-0.74007	-2.07032	-1.56103
591.707	-2.24529	-0.75243	-2.1247	-1.52026
592.705	-2.32324	-0.75543	-2.12846	-1.46723
593.705	-2.3742	-0.72825	-2.12467	-1.5132
594.704	-2.33806	-0.76861	-2.10303	-1.49561
595.701	-2.35383	-0.77523	-2.07019	-1.65475
596.7	-2.36831	-0.7358	-2.14269	-1.57144
597.697	-2.37891	-0.74062	-2.11619	-1.48183
598.697	-2.34238	-0.74672	-2.14376	-1.5298
599.698	-2.29849	-0.72064	-2.01333	-1.58702
600.696	-2.39114	-0.75124	-2.0698	-1.58342
601.695	-2.38605	-0.7786	-2.11065	-1.58667
602.692	-2.39058	-0.75885	-2.09227	-1.50551
603.692	-2.38166	-0.73375	-2.11859	-1.46065
604.691	-2.35296	-0.71085	-2.09119	-1.60745
605.69	-2.37968	-0.75538	-2.08995	-1.56653
606.69	-2.30227	-0.78444	-2.0899	-1.57405
607.69	-2.2951	-0.7566	-2.1253	-1.4871
608.689	-2.3014	-0.75258	-2.12516	-1.548
609.686	-2.34386	-0.7669	-2.13174	-1.56917
610.685	-2.33049	-0.72812	-2.04228	-1.51539
611.685	-2.36043	-0.72945	-2.10265	-1.4306
612.684	-2.28347	-0.74863	-2.13722	-1.58568
613.68	-2.33361	-0.7196	-2.11653	-1.52331
614.668	-2.35892	-0.71012	-2.06372	-1.57418
615.668	-2.3759	-0.75483	-2.11886	-1.48838
616.666	-2.36043	-0.77569	-2.07396	-1.54537
617.665	-2.32243	-0.81146	-2.12267	-1.58832
618.664	-2.31915	-0.78375	-2.08913	-1.56676
619.662	-2.33166	-0.7956	-2.14531	-1.57936
620.658	-2.30264	-0.71032	-2.08385	-1.52539
621.657	-2.36167	-0.793	-2.10146	-1.64607
622.654	-2.27369	-0.76664	-2.12017	-1.72318
623.651	-2.32872	-0.77479	-2.10108	-1.53681
624.648	-2.31443	-0.78321	-2.09339	-1.58664
625.648	-2.32816	-0.79998	-2.11786	-1.55905
626.647	-2.34103	-0.76233	-2.13903	-1.51747
627.638	-2.39723	-0.7597	-2.15518	-1.5738
628.635	-2.29974	-0.74905	-2.09426	-1.55488
629.633	-2.33521	-0.7466	-2.08622	-1.55554
630.631	-2.31653	-0.79198	-2.09256	-1.52793
631.63	-2.31054	-0.74842	-2.17036	-1.60755
632.63	-2.35559	-0.72588	-2.08238	-1.52714
633.63	-2.31805	-0.80641	-2.07252	-1.52976
634.631	-2.34654	-0.74634	-2.05877	-1.53874
635.628	-2.31399	-0.75041	-2.20049	-1.56161
636.628	-2.33577	-0.7781	-2.16662	-1.73847
637.628	-2.33413	-0.73414	-2.1334	-1.40062
638.624	-2.37617	-0.78155	-2.06524	-1.61566
639.619	-2.40527	-0.74246	-2.15514	-1.53541
640.619	-2.33604	-0.7963	-2.16329	-1.56075
641.619	-2.37412	-0.78356	-2.1262	-1.54782
642.619	-2.38747	-0.78127	-2.13329	-1.56788
643.62	-2.34169	-0.78619	-2.17763	-1.55326
644.621	-2.35306	-0.79631	-2.16843	-1.63132
645.621	-2.30643	-0.74164	-2.15115	-1.55648
646.621	-2.39362	-0.74981	-2.04496	-1.59438
647.62	-2.35114	-0.77733	-2.18337	-1.48896
648.621	-2.35045	-0.77566	-2.15543	-1.51604
649.621	-2.36959	-0.76315	-2.12178	-1.61494
650.62	-2.38618	-0.74058	-2.18046	-1.66533
651.617	-2.35024	-0.77201	-2.09832	-1.56222
652.616	-2.35256	-0.75833	-2.18318	-1.57968
653.611	-2.3336	-0.74811	-2.08784	-1.6484
654.611	-2.33765	-0.78786	-2.13681	-1.62834
655.611	-2.344	-0.73847	-2.13215	-1.57854
656.609	-2.29946	-0.80525	-2.18945	-1.59164
657.609	-2.3359	-0.76649	-2.09055	-1.5342
658.608	-2.37842	-0.77902	-2.14472	-1.52609
659.608	-2.37505	-0.81209	-2.11641	-1.54493
660.608	-2.29299	-0.79191	-2.16227	-1.55649
661.607	-2.32016	-0.79015	-2.51419	-1.53249
662.608	-2.37565	-0.80528	-2.61957	-1.63921
663.607	-2.23263	-0.809	-2.99924	-1.60778
664.607	-2.34342	-0.77997	-2.89583	-1.70133
665.606	-2.37679	-0.76575	-2.86208	-1.56946
666.605	-2.27173	-0.78483	-2.88378	-1.62372
667.604	-2.31514	-0.81041	-2.92062	-1.69343
668.604	-2.35388	-0.77879	-2.8328	-1.58694
669.604	-2.34292	-0.7993	-2.77606	-1.59758
670.601	-2.34691	-0.84631	-2.87445	-1.47112
671.6	-2.33841	-0.78274	-2.89588	-1.59788
672.6	-2.3477	-0.8158	-2.9153	-1.66827
673.6	-2.29792	-0.78974	-2.77822	-1.59365
674.6	-2.32254	-0.77072	-2.84561	-1.53636
675.6	-2.33548	-0.77511	-2.83926	-1.64946
676.6	-2.29158	-0.7895	-2.80002	-1.5939
677.598	-2.33285	-0.79402	-2.84298	-1.62669
678.597	-2.32874	-0.79471	-2.89449	-1.64792
679.598	-2.38207	-0.76102	-2.79607	-1.6631
680.594	-2.37327	-0.76674	-2.73583	-1.64622
681.594	-2.36099	-0.76199	-2.73539	-1.59613
682.593	-2.2755	-0.7932	-2.84455	-1.55659
683.592	-2.34906	-0.78798	-2.83936	-1.73009
684.591	-2.30197	-0.754	-2.79912	-1.57788
685.591	-2.36239	-0.79174	-2.78798	-1.70107
686.591	-2.38033	-0.79063	-2.82294	-1.66752
687.589	-2.36575	-0.76238	-2.77313	-1.62277
688.587	-2.37418	-0.79786	-2.77613	-1.70067
689.586	-2.33404	-0.80749	-2.82578	-1.56997
690.586	-2.348	-0.80824	-2.8571	-1.68843
691.585	-2.39866	-0.83818	-2.84959	-1.70263
692.585	-2.35204	-0.84512	-2.89229	-1.59626
693.582	-2.34874	-0.77278	-2.77466	-1.66205
694.579	-2.36514	-0.8239	-2.78411	-1.62707
695.58	-2.35002	-0.7888	-2.85036	-1.67298
696.577	-2.36646	-0.79417	-2.79355	-1.59126
697.576	-2.24861	-0.74355	-2.78536	-1.64726
698.576	-2.37118	-0.73734	-2.82672	-1.69902
699.575	-2.37496	-0.76318	-2.79899	-1.76492
700.576	-2.32804	-0.82548	-2.76121	-1.66714
701.575	-2.34732	-0.73833	-2.79521	-1.77271
702.575	-2.33953	-0.79368	-2.82065	-1.61217
703.574	-2.29715	-0.80133	-2.79794	-1.64089
704.574	-2.39808	-0.78618	-2.74627	-1.65239
705.57	-2.38118	-0.80401	-2.79267	-1.61477
706.569	-2.36388	-0.82831	-2.82068	-1.7031
708.075	-2.34773	-0.77862	-2.83313	-1.70988
709.27	-2.29098	-0.77963	-2.82293	-1.61631
710.271	-2.32432	-0.74127	-2.83241	-1.69142
711.272	-2.32318	-0.79394	-2.83388	-1.71006
712.273	-2.36281	-0.83455	-2.82321	-1.78274
713.272	-2.30908	-0.76813	-2.78783	-1.69468
714.271	-2.39912	-0.8144	-2.84873	-1.65449
715.278	-2.3965	-0.79008	-2.81436	-1.62101
716.277	-2.34305	-0.86024	-2.81261	-1.72887
717.278	-2.37136	-0.80992	-2.82578	-1.71643
718.278	-2.35008	-0.80081	-2.76426	-1.79376
719.277	-2.38423	-0.79984	-2.82203	-1.70166
720.276	-2.31111	-0.74235	-2.78972	-1.63848
721.274	-2.40259	-0.82608	-2.74491	-1.68302
722.275	-2.3483	-0.8125	-2.85738	-1.65215
723.274	-2.40373	-0.85638	-2.7596	-1.69511
724.273	-2.36608	-0.74526	-2.8341	-1.6338
725.273	-2.28357	-0.78673	-2.8084	-1.76913
726.273	-2.36825	-0.80298	-2.87219	-1.69097
727.271	-2.33522	-0.7795	-2.76903	-1.76652
728.271	-2.38932	-0.77173	-2.87744	-1.7355
729.271	-2.35962	-0.75846	-2.84664	-1.6942
730.27	-2.40307	-0.84212	-2.86401	-1.60807
731.27	-2.33631	-0.77115	-2.85009	-1.596
732.289	-2.36792	-0.81624	-2.82407	-1.7357
733.288	-2.38813	-0.81088	-2.8445	-1.70559
734.329	-2.3669	-0.81346	-2.80808	-1.63796
735.369	-2.40342	-0.78877	-2.89914	-1.64632
736.416	-2.40841	-0.80204	-2.84155	-1.7542
737.424	-2.28387	-0.79634	-2.83899	-1.69373
738.537	-2.35103	-0.83623	-2.87769	-1.70693
739.613	-2.35573	-0.80498	-2.84461	-1.69145
740.75	-2.32056	-0.80734	-2.79987	-1.7107
741.86	-2.36856	-0.79228	-2.86525	-1.72676
742.957	-2.36545	-0.80479	-2.80062	-1.7807
744.132	-2.34915	-0.85881	-2.79915	-1.60654
745.338	-2.36893	-0.8047	-2.83939	-1.64066
746.522	-2.35641	-0.81328	-2.81967	-1.78629
747.746	-2.34075	-0.81204	-2.83713	-1.78845
748.95	-2.39351	-0.81777	-2.82347	-1.60111
750.154	-2.30531	-0.7949	-2.81217	-1.62966
751.37	-2.35055	-0.77769	-2.82157	-1.7309
752.586	-2.36021	-0.76013	-2.79046	-1.73095
753.789	-2.33883	-0.81573	-2.79277	-1.66521
754.99	-2.29723	-0.83147	-2.86185	-1.69833
756.191	-2.36669	-0.7737	-2.80072	-1.74362
757.384	-2.33988	-0.83548	-2.82125	-1.59476
758.592	-2.38285	-0.81966	-2.80674	-1.77332
759.811	-2.40092	-0.74561	-2.85895	-1.73514
761.023	-2.32561	-0.82802	-2.80009	-1.72516
762.247	-2.37278	-0.87094	-2.79834	-1.6911
763.463	-2.38813	-0.84151	-2.87482	-1.76824
764.678	-2.35135	-0.795	-2.87051	-1.72103
765.885	-2.32612	-0.8183	-2.82182	-1.68595
767.088	-2.41484	-0.80165	-2.83645	-1.70362
768.296	-2.38174	-0.84799	-2.83286	-1.75951
769.506	-2.40252	-0.84779	-2.81139	-1.8266
770.717	-2.3837	-0.7842	-2.75537	-1.66107
771.917	-2.43856	-0.81593	-2.82801	-1.77014
773.151	-2.39193	-0.77311	-2.86826	-1.65239
774.359	-2.36175	-0.80166	-2.79192	-1.66473
775.566	-2.36297	-0.83459	-2.8281	-1.65071
776.789	-2.3605	-0.83369	-2.80261	-1.736
777.974	-2.39975	-0.80785	-2.76099	-1.75428
779.178	-2.42399	-0.83166	-2.78631	-1.85907
780.381	-2.4356	-0.8413	-2.77602	-1.56613
781.58	-2.38932	-0.82645	-2.82491	-1.75652
782.794	-2.30718	-0.80709	-2.83543	-1.86541
783.977	-2.40502	-0.8321	-2.8308	-1.75639
785.169	-2.37384	-0.81968	-2.88374	-1.75765
786.345	-2.37289	-0.81006	-2.81133	-1.77834
787.561	-2.34717	-0.82904	-2.78321	-1.7112
788.792	-2.34528	-0.82518	-2.8518	-1.84168
789.975	-2.38338	-0.78897	-2.81209	-1.79305
791.191	-2.4356	-0.80849	-2.73486	-1.69435
792.39	-2.34356	-0.80835	-2.83241	-1.80528
793.627	-2.35779	-0.81497	-2.87716	-1.81797
794.845	-2.36369	-0.85011	-2.83534	-1.66657
796.052	-2.36553	-0.81481	-2.84122	-1.7858
797.267	-2.3082	-0.81179	-2.85413	-1.73988
798.454	-2.41068	-0.83578	-2.83071	-1.70077
799.68	-2.40352	-0.79988	-2.82014	-1.71374
800.852	-2.36676	-0.76254	-2.86885	-1.77736
802.053	-2.35899	-0.82535	-2.90242	-1.79058
803.28	-2.32385	-0.82736	-2.82569	-1.74209
804.461	-2.37868	-0.83276	-2.84169	-1.72719
805.666	-2.41878	-0.76102	-2.80819	-1.75765
806.876	-2.39938	-0.82749	-2.83787	-1.68792
808.086	-2.3687	-0.87548	-2.85872	-1.80594
809.31	-2.38078	-0.79469	-2.88812	-1.78429
810.52	-2.39502	-0.80967	-2.791	-1.79342
811.76	-2.31634	-0.81256	-2.83839	-1.65403
812.957	-2.35878	-0.82093	-2.8326	-1.78066
814.188	-2.36702	-0.8633	-2.86829	-1.76567
815.407	-2.3502	-0.83231	-2.77819	-1.72432
816.624	-2.37137	-0.79035	-2.85771	-1.63909
817.834	-2.34267	-0.82763	-2.84002	-1.63901
819.034	-2.36395	-0.86758	-2.84498	-1.68472
820.264	-2.36778	-0.84913	-2.85438	-1.71409
821.47	-2.35764	-0.80676	-2.86878	-1.75474
822.662	-2.3536	-0.83177	-2.81633	-1.726
823.884	-2.39483	-0.80449	-2.89095	-1.73217
825.105	-2.35704	-0.84988	-2.88019	-1.77679
826.312	-2.39456	-0.84595	-2.87448	-1.6928
827.508	-2.34825	-0.8016	-2.88726	-1.79132
828.724	-2.35867	-0.84916	-2.90107	-1.79025
829.94	-2.41365	-0.83741	-2.875	-1.6712
831.148	-2.42109	-0.84143	-2.86316	-1.87857
832.367	-2.39178	-0.87851	-2.84329	-1.71689
833.564	-2.3506	-0.86795	-2.87643	-1.80543
834.799	-2.37706	-0.81884	-2.9028	-1.76395
836	-2.39861	-0.8529	-2.86982	-1.6585
837.225	-2.37311	-0.81102	-2.84082	-1.80687
838.43	-2.40098	-0.82281	-2.78794	-1.8614
839.639	-2.31763	-0.846	-2.83903	-1.74441
840.856	-2.37221	-0.83073	-2.80687	-1.88088
842.07	-2.34927	-0.79691	-2.86044	-1.73992
843.304	-2.40894	-0.83955	-2.79867	-1.78253
844.509	-2.38093	-0.79767	-2.83613	-1.73458
845.738	-2.38212	-0.80124	-2.84306	-1.82069
846.945	-2.40946	-0.80408	-2.90256	-1.72041
848.153	-2.31024	-0.82475	-2.84146	-1.6829
849.368	-2.34159	-0.81958	-2.86072	-1.82092
850.542	-2.40376	-0.85521	-2.84425	-1.76697
851.776	-2.42215	-0.86667	-2.86903	-1.7642
852.929	-2.39728	-0.86564	-2.86447	-1.82023
854.148	-2.39331	-0.85944	-2.82276	-1.76362
855.383	-2.37996	-0.86476	-2.82518	-1.69561
856.591	-2.39573	-0.94124	-2.87892	-1.70709
857.712	-2.43081	-0.85717	-2.92698	-1.80238
858.855	-2.33607	-0.8569	-2.86688	-1.75712
860.027	-2.43583	-0.91487	-2.88181	-1.79834
861.238	-2.39351	-0.89123	-2.85984	-1.68942
862.398	-2.38536	-0.85218	-2.79982	-1.75108
863.624	-2.39148	-0.86398	-2.90474	-1.70854
864.836	-2.39751	-0.89083	-2.87187	-1.77096
866.033	-2.41186	-0.87726	-2.84666	-1.73829
867.261	-2.34057	-0.89741	-2.87786	-1.79106
868.463	-2.37052	-0.85597	-2.81432	-1.6843
869.69	-2.41271	-0.88323	-2.84134	-1.71473
870.893	-2.35048	-0.91317	-2.87626	-1.79127
872.114	-2.37029	-0.91447	-2.82661	-1.72842
873.336	-2.41274	-0.87412	-2.9382	-1.84623
874.552	-2.40204	-0.86846	-2.85851	-1.76156
875.786	-2.38397	-0.89774	-2.89822	-1.84854
876.985	-2.41397	-0.93227	-2.87697	-1.85625
878.201	-2.38108	-0.906	-2.8872	-1.82178
879.382	-2.43649	-0.9725	-2.86521	-1.75255
880.581	-2.45572	-0.96775	-2.93359	-1.73369
881.791	-2.34085	-0.87242	-2.89442	-1.78943
882.956	-2.41546	-0.8589	-2.91055	-1.74987
884.133	-2.4312	-0.89683	-2.8663	-1.9037
885.169	-2.42129	-0.86282	-2.8783	-1.80192
886.319	-2.44486	-0.93058	-2.83782	-1.77585
887.345	-2.4369	-0.86575	-2.8194	-1.69226
888.553	-2.36133	-0.84352	-2.80319	-1.79669
889.767	-2.41202	-0.92248	-2.79375	-1.85841
890.961	-2.43598	-0.89484	-2.82319	-1.76241
892.164	-2.40126	-0.87219	-2.92831	-1.87219
893.376	-2.40564	-0.86424	-2.90779	-1.7691
894.564	-2.40123	-0.88726	-2.85746	-1.83909
895.75	-2.37428	-0.8433	-2.94274	-1.87214
896.936	-2.36299	-0.86688	-2.90625	-1.80609
898.129	-2.36295	-0.91138	-2.93941	-1.78276
899.302	-2.4589	-0.84836	-2.91901	-1.82035
900.515	-2.35181	-0.88384	-2.88135	-1.8119
901.732	-2.42378	-0.84848	-2.91627	-1.83543
902.923	-2.39012	-0.90522	-2.90337	-1.85234
904.131	-2.42918	-0.84726	-2.92044	-1.72465
905.338	-2.43386	-0.86688	-2.93233	-1.88478
906.541	-2.3968	-0.90304	-2.91136	-1.84487
907.758	-2.38467	-0.83804	-2.82418	-1.82069
908.938	-2.41744	-0.87277	-2.85869	-1.84714
910.153	-2.4243	-0.84746	-2.97117	-1.79439
911.375	-2.40971	-0.90317	-2.97334	-1.82612
912.571	-2.40446	-0.85606	-2.90646	-1.88285
913.794	-2.42003	-0.83152	-2.83414	-1.8591
914.986	-2.40526	-0.85287	-2.96143	-1.85612
916.211	-2.44324	-0.86306	-2.90455	-1.77844
917.409	-2.37182	-0.84267	-2.91517	-1.84561
918.612	-2.44659	-0.88971	-2.8983	-1.85919
919.839	-2.43525	-0.88956	-2.94828	-1.76652
920.956	-2.41955	-0.86291	-2.95424	-1.80262
922.08	-2.35708	-0.89182	-2.94269	-1.7064
923.3	-2.43335	-0.86548	-2.9322	-1.7642
924.481	-2.43329	-0.8641	-2.86847	-1.80172
925.665	-2.42071	-0.90328	-2.88298	-1.81686
926.843	-2.37613	-0.85718	-2.90556	-1.91177
928.011	-2.41038	-0.85076	-2.97201	-1.90839
929.174	-2.37374	-0.85865	-2.90488	-1.85259
930.376	-2.47432	-0.87496	-2.96151	-1.83193
931.547	-2.42275	-0.87671	-2.89917	-1.8347
932.72	-2.4413	-0.83756	-2.93253	-1.88981
933.885	-2.38572	-0.87944	-2.92975	-1.77915
935.035	-2.40338	-0.81635	-2.92237	-1.81099
936.251	-2.4661	-0.88176	-2.94093	-1.80277
937.436	-2.43556	-0.84307	-2.91275	-1.85452
938.622	-2.44384	-0.87815	-2.90856	-1.74831
939.81	-2.42524	-0.89442	-2.91694	-1.85175
940.993	-2.39753	-0.87182	-2.9015	-1.86222
942.165	-2.39414	-0.86704	-2.90973	-1.74446
943.374	-2.41323	-0.88972	-2.92204	-1.87216
944.529	-2.34988	-0.90368	-2.90272	-1.87036
945.669	-2.40927	-0.88352	-2.90062	-1.80256
946.829	-2.38142	-0.9106	-2.93924	-1.82488
947.97	-2.43438	-0.86636	-3.00278	-1.82899
949.128	-2.43878	-0.87376	-2.9487	-1.98186
950.262	-2.42675	-0.86968	-2.89159	-1.84302
951.458	-2.419	-0.8782	-2.85914	-1.77852
952.666	-2.35816	-0.84228	-2.98526	-1.82709
953.867	-2.40418	-0.90848	-2.91663	-1.863
955.071	-2.44179	-0.88285	-2.86914	-1.88384
956.283	-2.40136	-0.9066	-2.92963	-1.83929
957.48	-2.39892	-0.8956	-2.86209	-1.85351
958.705	-2.47474	-0.9169	-2.96311	-1.873
959.912	-2.36731	-0.86443	-2.93977	-1.86401
961.135	-2.38016	-0.86537	-2.91752	-1.84965
962.346	-2.39277	-0.90938	-2.93263	-1.85374
963.562	-2.45137	-0.8348	-2.991	-1.85298
964.794	-2.44078	-0.93838	-2.92423	-1.98018
965.982	-2.40229	-0.87826	-2.97163	-1.761
967.198	-2.34547	-0.8894	-2.94067	-1.98695
968.417	-2.43334	-0.89874	-2.93097	-1.8414
969.65	-2.39435	-0.85839	-2.95769	-1.8856
970.861	-2.44719	-0.8618	-2.86302	-1.88108
972.084	-2.42213	-0.87104	-2.86407	-1.84635
973.313	-2.45751	-0.88582	-2.90178	-1.81043
974.519	-2.43812	-0.86822	-2.91975	-1.84285
975.762	-2.43221	-0.89435	-3.00235	-1.85267
976.966	-2.4029	-0.86006	-2.93485	-1.90491
978.183	-2.41126	-0.86984	-2.96599	-1.91895
979.376	-2.36392	-0.83495	-2.90364	-1.79946
980.569	-2.4703	-0.88083	-3.01437	-1.83904
981.796	-2.45745	-0.88521	-2.95079	-1.77951
982.979	-2.48569	-0.84461	-2.91908	-1.86356
984.206	-2.45039	-0.90489	-2.93532	-1.90834
985.408	-2.39786	-0.91825	-3.03474	-1.93525
986.639	-2.41946	-0.91987	-2.98109	-1.9076
987.848	-2.38665	-0.91316	-2.9592	-1.91992
989.056	-2.42932	-0.90415	-2.89002	-1.99792
990.28	-2.40216	-0.88054	-2.94708	-1.86062
991.481	-2.42432	-0.88906	-2.99241	-1.90092
992.701	-2.41043	-0.86972	-2.96976	-1.86389
993.895	-2.45028	-0.88815	-2.96542	-1.91011
995.112	-2.41909	-0.87967	-3.01683	-1.92999
996.327	-2.39291	-0.89274	-2.96424	-1.93845
997.52	-2.39248	-0.93396	-2.91292	-1.94056
998.744	-2.43716	-0.90422	-2.93051	-1.92185
999.943	-2.38406	-0.84582	-2.92829	-1.98825
1001.16	-2.41688	-0.89696	-2.96949	-1.83597
1002.34	-2.49222	-0.91221	-2.79728	-1.84567
1003.55	-2.44888	-0.88253	-2.72623	-1.91004
1004.76	-2.3931	-0.89739	-2.69889	-1.82076
1005.97	-2.46966	-0.89707	-2.77281	-1.8746
1007.18	-2.40494	-0.93723	-2.70946	-1.8729
1008.39	-2.45337	-0.89276	-2.65731	-1.86394
1009.61	-2.41836	-0.88512	-2.72131	-1.94784
1010.83	-2.48946	-0.91817	-2.69857	-1.85622
1012.04	-2.43043	-0.90189	-2.73593	-1.94936
1013.27	-2.38735	-0.90353	-2.65275	-1.93352
1014.46	-2.43972	-0.9022	-2.65396	-1.8499
1015.7	-2.41494	-0.98761	-2.63939	-1.92605
1016.9	-2.41917	-0.92214	-2.62937	-1.84422
1018.12	-2.40233	-0.89157	-2.66378	-1.94669
1019.33	-2.40747	-0.88834	-2.7095	-1.96721
1020.53	-2.44376	-0.87816	-2.75192	-1.93535
1021.76	-2.46553	-0.84774	-2.6731	-1.94189
1022.94	-2.39286	-0.92386	-2.87833	-1.95731
1024.15	-2.4297	-0.9106	-2.80832	-1.88676
1025.37	-2.44473	-0.90482	-2.73425	-1.97254
1026.58	-2.40699	-0.91193	-2.74486	-2.00137
1027.8	-2.41929	-0.89651	-2.69386	-1.86123
1028.98	-2.44117	-0.92641	-2.78914	-1.93499
1030.21	-2.37903	-0.91555	-2.7869	-1.87334
1031.41	-2.44712	-0.95627	-2.72255	-1.93243
1032.62	-2.36943	-0.89478	-2.70582	-1.89735
1033.84	-2.44945	-0.90577	-2.86069	-1.9111
1035.03	-2.4043	-0.89331	-2.81878	-1.80672
1036.26	-2.35329	-0.91343	-2.84394	-1.7984
1037.46	-2.48172	-0.85009	-2.6715	-1.95449
1038.68	-2.45463	-0.91738	-2.7179	-1.8994
1039.88	-2.39349	-0.91676	-2.75433	-1.92603
1041.07	-2.45106	-0.91862	-2.87029	-1.87308
1042.3	-2.43666	-0.87811	-2.82067	-1.73634
1043.48	-2.4053	-0.91337	-2.90004	-1.83237
1044.75	-2.44168	-0.88058	-2.98696	-1.96013
1045.93	-2.40241	-0.89643	-2.86202	-1.90319
1047.16	-2.40589	-0.91295	-2.84712	-2.00635
1048.37	-2.42798	-0.90746	-2.80528	-1.92624
1049.56	-2.4876	-0.91422	-2.81774	-1.93486
1050.77	-2.45222	-0.93031	-2.79596	-1.88572
1051.95	-2.44315	-0.9004	-2.8144	-1.83827
1053.17	-2.40387	-0.87806	-2.89426	-1.87331
1054.37	-2.43913	-0.93115	-2.98729	-1.98205
1055.57	-2.44927	-0.92381	-2.92533	-1.88744
1056.77	-2.45699	-0.92011	-2.84909	-1.93755
1057.96	-2.42801	-0.91725	-2.85293	-2.02934
1059.18	-2.40255	-0.89968	-2.85829	-1.95735
1060.37	-2.30697	-0.8864	-2.83519	-1.83302
1061.57	-2.40596	-0.94472	-2.89587	-1.85981
1062.78	-2.43632	-0.91484	-2.91372	-1.92591
1063.97	-2.45207	-0.9304	-2.94271	-1.99478
1065.18	-2.44306	-0.89333	-2.94566	-1.89461
1066.39	-2.4292	-0.91489	-2.94535	-1.90991
1067.61	-2.43248	-0.95156	-2.86141	-1.91161
1068.83	-2.4713	-0.89659	-2.87971	-2.0279
1070.03	-2.44619	-0.91202	-2.92309	-2.00199
1071.36	-2.46577	-0.8242	-3.07397	-1.90664
1072.56	-2.45447	-0.86978	-2.98704	-1.9252
1073.83	-2.41863	-0.91736	-2.94393	-1.98111
1075.03	-2.4601	-0.85928	-2.94101	-1.94431
1076.26	-2.46096	-0.89438	-2.93215	-1.93703
1077.46	-2.49231	-0.92964	-2.87626	-1.96461
1078.68	-2.38055	-0.94305	-2.98447	-1.89034
1079.89	-2.39298	-0.95347	-2.90075	-1.84369
1081.1	-2.45029	-0.89932	-2.93289	-1.87584
1082.32	-2.47311	-0.9048	-2.97196	-1.89402
1083.57	-2.41427	-0.9174	-3.02623	-1.95347
1084.74	-2.40505	-0.89005	-2.96815	-1.98008
1085.89	-2.41416	-0.91025	-2.99726	-1.88437
1087.12	-2.42697	-0.90913	-3.0111	-2.00256
1088.3	-2.4591	-0.88431	-2.98398	-1.94226
1089.51	-2.46404	-0.86826	-3.00046	-1.98267
1090.67	-2.49605	-0.89338	-2.93951	-1.95259
1091.87	-2.52796	-0.95426	-3.01207	-1.93953
1093.07	-2.43754	-0.89508	-2.96084	-1.97792
1094.28	-2.41366	-0.93884	-3.06474	-1.92043
1095.49	-2.43448	-0.895	-2.99244	-1.92336
1096.71	-2.37413	-0.90601	-3.07745	-1.88146
1097.9	-2.45474	-0.90895	-3.05001	-1.9564
1099.11	-2.4447	-0.90453	-2.99912	-1.93723
1100.3	-2.38535	-0.86646	-3.11051	-1.94604
1101.48	-2.45213	-0.97024	-3.03682	-1.94314
1102.7	-2.40052	-0.9303	-3.0622	-1.96685
1103.91	-2.4556	-0.9145	-3.03148	-1.91879
1105.12	-2.41866	-0.90022	-3.01671	-1.87658
1106.34	-2.44067	-0.88786	-3.14432	-1.87128
1107.55	-2.41833	-0.91738	-3.14564	-1.85049
1108.78	-2.45327	-0.91033	-3.11609	-1.98342
1110.03	-2.48374	-0.88594	-3.10518	-1.99257
1111.25	-2.41573	-0.89624	-2.99435	-2.0213
1112.45	-2.42216	-0.91262	-3.02762	-1.90649
1113.68	-2.45139	-0.93063	-3.11004	-1.97794
1114.89	-2.40292	-0.90145	-2.97135	-1.88508
1116.11	-2.47189	-0.94479	-3.14431	-1.97936
1117.38	-2.43098	-0.8815	-3.16518	-2.0427
1118.6	-2.41136	-0.86607	-3.12404	-1.99503
1119.82	-2.43725	-0.8793	-3.13576	-2.02267
1121.03	-2.43382	-0.88334	-3.0986	-1.96959
1122.31	-2.45155	-0.89642	-3.13368	-1.97606
1123.52	-2.39758	-0.91746	-3.1827	-1.99211
1124.76	-2.45801	-0.86614	-3.15699	-1.97036
1125.96	-2.47649	-0.92251	-3.07304	-1.9485
1127.21	-2.45235	-0.90387	-3.11368	-1.93037
1128.41	-2.41533	-0.89816	-3.2022	-1.89102
1129.61	-2.37444	-0.87275	-3.15165	-2.02168
1130.83	-2.40826	-0.88875	-3.07166	-1.94766
1132.02	-2.46274	-0.8658	-3.21133	-1.98116
1133.3	-2.44268	-0.87001	-3.125	-2.02107
1134.5	-2.41406	-0.85321	-3.07382	-1.97073
1135.71	-2.44271	-0.84207	-3.20765	-1.97931
1136.92	-2.45231	-0.91085	-3.28484	-1.99068
1138.2	-2.44308	-0.90996	-3.13729	-2.07448
1139.41	-2.39788	-0.87069	-3.13838	-1.96789
1140.62	-2.44985	-0.87293	-3.12041	-2.00272
1141.82	-2.4065	-0.91902	-3.18298	-1.85468
1143.03	-2.4208	-0.87293	-3.18836	-1.95967
1144.32	-2.42944	-0.89418	-3.22456	-2.02364
1145.52	-2.45474	-0.89623	-3.27337	-2.04189
1146.75	-2.42321	-0.88423	-3.16628	-1.99127
1147.94	-2.44077	-0.94333	-3.13454	-1.98772
1149.15	-2.48231	-0.89077	-3.24243	-1.94796
1150.36	-2.42796	-0.91014	-3.11589	-2.08067
1151.57	-2.39843	-0.89337	-3.11503	-2.07019
1152.78	-2.47946	-0.87118	-3.22999	-1.94778
1153.97	-2.43537	-0.88929	-3.24674	-2.04876
1155.19	-2.38233	-0.91556	-3.22461	-1.89418
1156.4	-2.45106	-0.91507	-3.08825	-2.02765
1157.61	-2.44437	-0.93179	-3.25202	-1.92989
1158.84	-2.39661	-0.94133	-3.30053	-2.10207
1160.04	-2.44437	-0.96248	-3.26614	-2.0346
1161.25	-2.41277	-0.89313	-3.35093	-2.05242
1162.45	-2.38585	-0.9199	-3.37105	-2.00828
1163.67	-2.43947	-0.94665	-3.12008	-1.92878
1164.87	-2.48255	-0.94457	-3.23473	-2.08652
1166.07	-2.44378	-0.92159	-3.26368	-1.9029
1167.29	-2.44439	-0.89835	-3.17049	-2.07319
1168.49	-2.50693	-0.90797	-3.39124	-1.95286
1169.72	-2.41381	-0.92594	-3.32417	-2.00515
1170.93	-2.45701	-0.9213	-3.33437	-2.12546
1172.15	-2.3841	-0.95264	-3.2489	-2.09055
1173.36	-2.40979	-0.91879	-3.23595	-2.0737
1174.57	-2.352	-0.92078	-3.29474	-2.00247
1175.8	-2.4253	-0.91284	-3.25771	-2.04291
1176.99	-2.46225	-0.9246	-3.27601	-1.92027
1178.22	-2.47067	-0.94862	-3.25472	-1.97119
1179.43	-2.45067	-0.89261	-3.25519	-2.03879
1180.65	-2.42583	-0.94936	-3.28822	-2.02356
1181.84	-2.41854	-0.93109	-3.22616	-1.9883
1183.05	-2.4161	-0.94423	-3.29094	-2.04296
1184.29	-2.45527	-0.93293	-3.37461	-2.0478
1185.49	-2.36704	-0.91862	-3.35518	-2.09307
1186.71	-2.43193	-0.94243	-3.30059	-2.12796
1187.91	-2.40789	-1.00821	-3.26009	-2.02209
1189.12	-2.4045	-1.01657	-3.29013	-2.06547
1190.33	-2.48506	-0.97965	-3.27556	-2.02709
1191.54	-2.46803	-0.94487	-3.31826	-1.9748
1192.77	-2.46708	-0.92446	-3.2547	-2.09815
1193.97	-2.4502	-0.93994	-3.31105	-2.02344
1195.17	-2.45013	-0.99107	-3.24462	-2.17887
1196.38	-2.43804	-0.94202	-3.31539	-2.00468
1197.58	-2.47679	-0.99631	-3.25071	-2.09256
1198.8	-2.4434	-1.01005	-3.25399	-1.96541
1199.98	-2.40784	-1.02294	-3.2652	-2.09862
1201.21	-2.47862	-1.03939	-3.21893	-2.02306
1202.42	-2.45899	-0.97936	-3.29356	-2.00059
1203.63	-2.49118	-0.98097	-3.22509	-2.14241
1204.85	-2.4133	-1.01262	-2.96949	-2.02209
1206.05	-2.54675	-1.01112	-2.94221	-2.05686
1207.28	-2.50455	-1.04704	-2.95452	-2.0728
1208.47	-2.45089	-1.0476	-2.94862	-1.99409
1209.67	-2.47573	-1.03477	-2.95876	-2.04097
1210.89	-2.48194	-1.06866	-3.02058	-2.00335
1212.1	-2.45261	-1.04774	-2.95657	-2.00475
1213.31	-2.40069	-1.077	-3.03448	-2.10306
1214.52	-2.47373	-1.0672	-2.98948	-2.0989
1215.74	-2.54423	-1.12238	-2.9831	-2.06423
1216.93	-2.44912	-1.09791	-2.9815	-1.97927
1218.14	-2.49697	-1.09949	-2.93215	-2.12936
1219.33	-2.47806	-1.13729	-3.1652	-2.04529
1220.51	-2.4727	-1.12833	-3.06588	-1.9782
1221.73	-2.48663	-1.13715	-3.13232	-2.01038
1222.93	-2.52053	-1.12521	-3.20255	-1.98284
1224.15	-2.51652	-1.17517	-3.21344	-2.0653
1225.34	-2.46234	-1.20035	-3.23907	-2.11664
1226.56	-2.52163	-1.21345	-3.3627	-2.0414
1227.77	-2.54298	-1.1683	-3.42485	-2.13284
1228.97	-2.53738	-1.19608	-3.59	-1.9984
1230.18	-2.53094	-1.20592	-3.68826	-2.14087
1231.39	-2.56837	-1.21428	-3.90991	-2.13093
1232.59	-2.52821	-1.26597	-4.09233	-2.10743
1233.8	-2.51175	-1.2594	-4.2101	-2.12391
1235	-2.53022	-1.30832	-4.48158	-2.15648
1236.22	-2.61764	-1.35662	-4.67899	-2.19582
1237.4	-2.55869	-1.36924	-4.99714	-2.08908
1238.6	-2.5909	-1.35702	-5.30749	-2.06521
1239.66	-2.55866	-1.36396	-5.61734	-2.21318
1240.86	-2.58049	-1.39939	-6.0011	-2.1429
1242.05	-2.60224	-1.40865	-6.37466	-2.09043
1243.24	-2.61999	-1.45656	-6.80812	-2.09312
1244.44	-2.57977	-1.44511	-7.06197	-2.16888
1245.65	-2.6679	-1.46838	-7.43471	-2.12015
1246.84	-2.67195	-1.50066	-7.79756	-2.08139
1248.04	-2.65177	-1.53464	-8.11182	-2.16266
1249.25	-2.68071	-1.55746	-8.42997	-2.09901
1250.44	-2.65629	-1.67001	-8.65823	-2.22169
1251.64	-2.72247	-1.61029	-9.0498	-2.19186
1252.86	-2.75488	-1.60334	-9.32165	-2.24019
1254.05	-2.77799	-1.66575	-9.58573	-2.24077
1255.28	-2.78807	-1.66351	-9.78232	-2.2131
1256.45	-2.7383	-1.73732	-9.98465	-2.12733
1257.65	-2.79534	-1.74921	-10.1369	-2.15119
1258.87	-2.76164	-1.80106	-10.4135	-2.18719
1260.08	-2.87863	-1.8254	-10.5168	-2.166
1261.3	-2.87664	-1.85446	-10.6856	-2.23626
1262.48	-2.88961	-1.95624	-10.9587	-2.12829
1263.7	-2.94352	-1.95417	-11.1106	-2.22503
1264.92	-2.88265	-2.0167	-11.313	-2.30847
1266.14	-2.98891	-1.97451	-11.5318	-2.22151
1267.36	-3.00997	-2.01721	-11.7176	-2.20425
1268.56	-3.04385	-2.05203	-11.8233	-2.24892
1269.79	-3.02994	-2.1015	-11.982	-2.28456
1270.98	-3.0744	-2.15243	-12.236	-2.28122
1272.19	-3.11224	-2.19899	-12.5319	-2.28909
1273.4	-3.12263	-2.24852	-12.7035	-2.31219
1274.62	-3.18707	-2.29431	-12.9414	-2.32086
1275.85	-3.26971	-2.3097	-13.2594	-2.26981
1277.07	-3.25952	-2.35446	-13.4855	-2.34349
1278.3	-3.26811	-2.37431	-13.6867	-2.47111
1279.57	-3.32135	-2.44178	-13.864	-2.33492
1280.78	-3.32489	-2.41917	-13.9513	-2.44586
1281.97	-3.36347	-2.46895	-14.1868	-2.45307
1283.2	-3.38882	-2.5426	-14.4548	-2.42207
1284.38	-3.43562	-2.50311	-14.661	-2.4441
1285.6	-3.45806	-2.59562	-14.9779	-2.46023
1286.83	-3.55804	-2.64687	-15.177	-2.40821
1288.03	-3.53753	-2.73092	-15.4788	-2.48277
1289.24	-3.62243	-2.76912	-15.7037	-2.50922
1290.44	-3.60728	-2.7886	-15.9399	-2.52711
1291.65	-3.63791	-2.79555	-16.0945	-2.52171
1292.83	-3.63113	-2.85791	-16.2416	-2.47198
1293.85	-3.66786	-2.88471	-16.3898	-2.58492
1295.06	-3.70007	-2.92981	-16.5756	-2.56499
1296.29	-3.80234	-2.9446	-16.8274	-2.65827
1297.5	-3.80547	-3.00642	-16.9562	-2.69405
1298.71	-3.87688	-3.04519	-17.2179	-2.63162
1299.89	-3.93408	-3.04242	-17.4356	-2.66554
1301.1	-3.96538	-3.12631	-17.5707	-2.69229
1302.31	-3.96634	-3.13433	-17.822	-2.78574
1303.5	-3.98597	-3.20077	-18.0145	-2.76967
1304.71	-3.99119	-3.19478	-18.1331	-2.88738
1305.92	-3.98776	-3.20869	-18.2678	-2.85793
1307.2	-4.07706	-3.23231	-18.3387	-2.94344
1308.4	-4.05695	-3.27405	-18.5408	-3.02039
1309.61	-4.10454	-3.27279	-18.7216	-3.01699
1310.83	-4.04782	-3.32745	-18.9299	-3.16211
1312.03	-4.09992	-3.31154	-19.0109	-3.24382
1313.27	-4.11746	-3.3508	-19.2183	-3.23849
1314.46	-4.11661	-3.33524	-19.302	-3.2554
1315.69	-4.15662	-3.40007	-19.4299	-3.2732
1316.91	-4.19874	-3.38869	-19.6176	-3.32188
1318.13	-4.20451	-3.47701	-19.6187	-3.27005
1319.34	-4.25615	-3.50992	-19.7894	-3.34084
1320.54	-4.25547	-3.47524	-19.9367	-3.35217
1321.77	-4.28997	-3.46379	-20.0115	-3.49755
1323.03	-4.23444	-3.5292	-20.1507	-3.52709
1324.25	-4.24845	-3.56841	-20.2857	-3.60863
1325.45	-4.31053	-3.5426	-20.3502	-3.53851
1326.65	-4.42416	-3.58247	-20.4688	-3.59974
1327.86	-4.41534	-3.61892	-20.5775	-3.66234
1329.07	-4.50614	-3.62869	-20.8141	-3.79784
1330.28	-4.50311	-3.74732	-20.8147	-3.86265
1331.53	-4.56365	-3.70965	-20.8691	-3.99254
1332.77	-4.50065	-3.7665	-20.9423	-3.98414
1333.97	-4.55728	-3.76633	-20.9971	-4.12188
1335.18	-4.61758	-3.8385	-21.1472	-4.13528
1336.38	-4.59532	-3.86289	-21.2361	-4.29026
1337.58	-4.65043	-3.8911	-21.3282	-4.35956
1338.81	-4.68312	-3.8692	-21.348	-4.49095
1339.98	-4.73779	-3.96258	-21.4477	-4.5592
1341.18	-4.81795	-3.93697	-21.4847	-4.61248
1342.39	-4.84563	-3.96827	-21.5986	-4.70265
1343.6	-4.9211	-4.02588	-21.6239	-4.66255
1344.81	-4.85828	-4.06122	-21.7046	-4.75466
1346	-4.89167	-4.08916	-21.7697	-4.74091
1347.22	-4.92749	-4.1296	-21.8597	-4.71926
1348.41	-4.99784	-4.13344	-21.8966	-4.89378
1349.6	-5.00683	-4.15717	-21.9378	-4.90918
1350.82	-4.99029	-4.18273	-22.0313	-4.99778
1352.01	-5.05656	-4.23517	-22.0825	-5.12582
1353.24	-5.12572	-4.22914	-22.2356	-5.22515
1354.44	-5.11429	-4.23865	-22.2538	-5.24457
1355.65	-5.13728	-4.25753	-22.332	-5.34711
1356.86	-5.19597	-4.35173	-22.2676	-5.36831
1358.11	-5.29234	-4.30706	-22.349	-5.35326
1359.38	-5.31269	-4.34566	-22.4829	-5.52912
1360.57	-5.30912	-4.38417	-22.4929	-5.69872
1361.79	-5.36655	-4.43849	-22.4875	-5.73007
1362.98	-5.39934	-4.43137	-22.6056	-5.76505
1364.19	-5.4421	-4.42764	-22.6976	-5.95424
1365.4	-5.38307	-4.51274	-22.6865	-6.01486
1366.59	-5.50509	-4.48258	-22.7181	-6.19022
1367.8	-5.50958	-4.52707	-22.7675	-6.33214
1369.05	-5.60737	-4.51264	-22.7369	-6.36674
1370.28	-5.67389	-4.6242	-22.815	-6.52323
1371.47	-5.64412	-4.62508	-22.9402	-6.62516
1372.68	-5.70186	-4.60466	-22.8636	-6.70987
1373.89	-5.68842	-4.62371	-22.8916	-6.77444
1375.1	-5.73972	-4.66922	-22.8965	-6.78447
1376.32	-5.77937	-4.77017	-23.0516	-6.79749
1377.51	-5.79482	-4.69434	-23.011	-6.89923
1378.73	-5.75966	-4.69932	-23.0641	-6.98178
1379.92	-5.88853	-4.77997	-23.136	-7.15148
1381.15	-5.88092	-4.76802	-23.1835	-7.23619
1382.36	-5.94982	-4.83637	-23.1266	-7.29774
1383.57	-5.95682	-4.88531	-23.1939	-7.46376
1384.8	-6.09671	-4.84657	-23.2202	-7.5293
1385.99	-6.04709	-4.86698	-23.2878	-7.71936
1387.21	-6.08149	-4.8539	-23.2584	-7.765
1388.39	-6.04067	-4.92963	-23.3076	-7.93002
1389.61	-6.1789	-4.96289	-23.2989	-7.98679
1390.82	-6.12767	-4.97509	-23.2824	-8.10181
1392	-6.21366	-4.95697	-23.3711	-8.38182
1393.27	-6.31631	-4.98455	-23.3766	-8.48912
1394.47	-6.26829	-5.02452	-23.3853	-8.55731
1395.68	-6.33114	-5.03537	-23.4819	-8.75577
1396.87	-6.37265	-5.08296	-23.4376	-8.84359
1398.08	-6.38899	-5.07914	-23.5159	-8.99238
1399.3	-6.42784	-5.10003	-23.4743	-9.1555
1400.48	-6.42909	-5.11474	-23.5471	-9.28653
1401.68	-6.33733	-5.15769	-23.5656	-9.37942
1402.89	-6.48644	-5.15369	-23.6302	-9.45448
1404.09	-6.48815	-5.17761	-23.5691	-9.60369
1405.29	-6.52845	-5.20344	-23.6257	-9.68446
1406.48	-6.61867	-5.23064	-23.6829	-9.8047
1407.69	-6.55983	-5.27265	-23.7022	-9.83778
1408.9	-6.67201	-5.30576	-23.751	-9.88038
1410.17	-6.66509	-5.25309	-23.6702	-10.1883
1411.32	-6.65392	-5.3262	-23.7208	-10.3291
1412.52	-6.77911	-5.34604	-23.7556	-10.4171
1413.74	-6.75711	-5.30457	-23.7542	-10.5093
1414.95	-6.72238	-5.3371	-23.8341	-10.7194
1416.17	-6.822	-5.3551	-23.7897	-10.8359
1417.37	-6.79523	-5.39811	-23.8632	-11.0837
1418.57	-6.86305	-5.44659	-23.8664	-11.2099
1419.8	-6.93839	-5.3666	-23.8685	-11.4162
1420.98	-6.90573	-5.47178	-23.9121	-11.5728
1422.19	-6.93673	-5.4729	-23.8846	-11.6036
1423.39	-6.88994	-5.46697	-23.9281	-11.8791
1424.67	-6.99022	-5.45687	-23.9578	-11.953
1425.89	-7.04376	-5.57506	-23.9823	-12.1751
1427.09	-7.04913	-5.53906	-24.0719	-12.2641
1428.41	-7.09599	-5.55994	-24.0132	-12.4974
1429.62	-7.09833	-5.57706	-24.037	-12.5976
1430.84	-7.13394	-5.56852	-24.0568	-12.6434
1432.05	-7.10845	-5.6138	-23.9742	-12.6554
1433.28	-7.16709	-5.61656	-24.1036	-12.8586
1434.48	-7.25735	-5.61258	-24.0927	-13.0222
1435.69	-7.23632	-5.6722	-24.1576	-13.0913
1436.89	-7.32785	-5.6954	-24.1641	-13.1189
1438.1	-7.28612	-5.66895	-24.1447	-13.3431
1439.32	-7.31167	-5.69394	-24.1058	-13.4241
1440.52	-7.41024	-5.69105	-24.1828	-13.5292
1441.74	-7.28217	-5.72252	-24.2443	-13.7789
1442.99	-7.40563	-5.73896	-24.2196	-13.9091
1444.22	-7.4436	-5.78552	-24.2385	-13.9919
1445.44	-7.43253	-5.81234	-24.2485	-14.1399
1446.64	-7.50519	-5.83523	-24.2261	-14.2714
1447.85	-7.54669	-5.79987	-24.2399	-14.4275
1449.07	-7.43442	-5.90318	-24.3007	-14.5844
1450.3	-7.58086	-5.85134	-24.316	-14.7163
1451.55	-7.59493	-5.88612	-24.3331	-14.9191
1452.77	-7.59254	-5.86784	-24.3635	-15.1556
1453.96	-7.58889	-5.93957	-24.3505	-15.3209
1455.16	-7.64818	-5.92365	-24.4221	-15.5253
1456.37	-7.64465	-5.97294	-24.3262	-15.5905
1457.49	-7.69141	-5.9386	-24.3412	-15.6688
1458.5	-7.68431	-5.92403	-24.3981	-15.7749
1459.5	-7.7651	-5.96052	-24.4119	-15.7906
1460.5	-7.74454	-5.95637	-24.4629	-15.9936
1461.49	-7.75793	-5.96462	-24.4485	-15.9809
1462.49	-7.79098	-6.01385	-24.4759	-16.0627
1463.49	-7.80088	-6.03834	-24.4086	-16.1997
1464.49	-7.81156	-6.01972	-24.5448	-16.4489
1465.49	-7.8499	-6.04761	-24.5382	-16.4842
1466.49	-7.89969	-6.00274	-24.4716	-16.5892
1467.49	-7.89699	-6.08317	-24.4668	-16.7471
1468.49	-7.93587	-6.11664	-24.5524	-16.9619
1469.48	-7.92588	-6.11126	-24.5297	-16.8944
1470.48	-7.89696	-6.09849	-24.5627	-17.0304
1471.48	-7.9588	-6.11771	-24.5979	-17.2327
1472.48	-7.99936	-6.12689	-24.6465	-17.4654
1473.48	-8.0153	-6.10706	-24.596	-17.6371
1474.48	-8.01248	-6.152	-24.6633	-17.5995
1475.48	-7.98634	-6.16462	-24.7077	-17.7323
1476.48	-8.09182	-6.22161	-24.674	-17.9164
1477.48	-8.04737	-6.18834	-24.6763	-18.07
1478.48	-8.06752	-6.19483	-24.6947	-18.2735
1479.48	-8.13025	-6.19367	-24.7589	-18.2611
1480.52	-8.12267	-6.18079	-24.7547	-18.4126
1481.52	-8.07879	-6.21667	-24.7421	-18.5287
1482.52	-8.20471	-6.18037	-24.7024	-18.5759
1483.52	-8.22475	-6.28504	-24.7725	-18.5795
1484.56	-8.23134	-6.26532	-24.7648	-18.8325
1485.56	-8.21376	-6.25619	-24.8177	-18.8363
1486.56	-8.23401	-6.28335	-24.8373	-18.9227
1487.56	-8.30099	-6.29066	-24.8545	-18.9647
1488.56	-8.29638	-6.31725	-24.7856	-18.9999
1489.56	-8.34354	-6.32588	-24.8679	-19.1301
1490.56	-8.328	-6.35935	-24.8213	-19.3606
1491.56	-8.33917	-6.31451	-24.8636	-19.426
1492.56	-8.26475	-6.36664	-24.8787	-19.5674
1493.56	-8.36808	-6.42328	-24.8096	-19.6112
1494.56	-8.37177	-6.37977	-24.8548	-19.7438
1495.56	-8.39183	-6.47108	-24.9539	-19.8141
1496.55	-8.39796	-6.38264	-24.8955	-19.9535
1497.55	-8.45925	-6.40272	-24.9108	-19.9733
1498.55	-8.5107	-6.39454	-24.8666	-20.09
1499.55	-8.47597	-6.41033	-24.9988	-20.304
1500.55	-8.52072	-6.50178	-24.9554	-20.2747
1501.55	-8.56674	-6.47759	-24.9561	-20.397
1502.55	-8.49	-6.47212	-25.0341	-20.5057
1503.55	-8.61755	-6.49074	-24.9935	-20.7334
1504.55	-8.57751	-6.47039	-25.0577	-20.645
1505.55	-8.59275	-6.51171	-25.0696	-20.6394
1506.54	-8.5642	-6.51686	-25.066	-20.7232
1507.54	-8.58213	-6.51123	-25.0458	-20.9039
1508.54	-8.65431	-6.55407	-25.0683	-20.9476
1509.54	-8.63383	-6.56573	-25.0411	-20.957
1510.54	-8.71354	-6.5912	-25.065	-20.9812
1511.54	-8.6793	-6.60182	-25.1052	-21.0065
1512.54	-8.68591	-6.60647	-25.2033	-21.2435
1513.54	-8.74453	-6.60314	-25.0956	-21.2909
1514.53	-8.75665	-6.601	-25.1418	-21.3947
1515.53	-8.74112	-6.6587	-25.1133	-21.4229
1516.54	-8.82365	-6.59197	-25.1455	-21.5065
1517.54	-8.82596	-6.64868	-25.1528	-21.5254
1518.54	-8.86604	-6.66466	-25.1769	-21.602
1519.58	-8.85992	-6.63877	-25.2375	-21.7965
1520.57	-8.8588	-6.65944	-25.182	-21.8879
1521.57	-8.94058	-6.67525	-25.2144	-21.9376
1522.57	-8.8139	-6.68828	-25.1774	-21.9853
1523.57	-8.93678	-6.70301	-25.1821	-22.056
1524.57	-8.91475	-6.72678	-25.3183	-22.189
1525.56	-8.95952	-6.74141	-25.2358	-22.2025
1526.56	-8.97472	-6.75734	-25.3071	-22.3843
1527.56	-9.03216	-6.77213	-25.2844	-22.3572
1528.56	-8.98361	-6.80782	-25.2925	-22.4213
1529.56	-9.04854	-6.81068	-25.3238	-22.5635
1530.56	-9.0593	-6.79595	-25.2269	-22.6481
1531.62	-9.06981	-6.79424	-25.3334	-22.6317
1532.62	-9.01979	-6.80266	-25.3382	-22.6845
1533.61	-9.07299	-6.87107	-25.3458	-22.7179
1534.61	-9.05225	-6.86818	-25.383	-22.7106
1535.61	-9.1376	-6.85645	-25.3356	-22.8963
1536.61	-9.11691	-6.84542	-25.4468	-22.9012
1537.62	-9.18218	-6.9125	-25.4094	-22.9316
1538.61	-9.16841	-6.87129	-25.4412	-22.9198
1539.61	-9.12653	-6.9131	-25.3485	-23.0513
1540.61	-9.25916	-6.98499	-25.4638	-23.201
1541.61	-9.17197	-6.93487	-25.3961	-23.172
1542.61	-9.21163	-6.96331	-25.4313	-23.2157
1543.61	-9.2557	-6.91748	-25.5637	-23.2944
1544.61	-9.31797	-6.98467	-25.4566	-23.1908
1545.61	-9.27875	-6.93075	-25.455	-23.3493
1546.61	-9.30483	-6.97548	-25.457	-23.4271
1547.61	-9.27463	-6.97434	-25.5026	-23.5184
1548.6	-9.28798	-7.02143	-25.5119	-23.6698
1549.6	-9.31272	-6.97422	-25.5062	-23.6204
1550.6	-9.36174	-7.02286	-25.4435	-23.7169
1551.6	-9.40781	-6.96879	-25.537	-23.7003
1552.59	-9.36595	-7.07811	-25.5058	-23.7419
1553.59	-9.35134	-7.02361	-25.609	-23.7534
1554.59	-9.36823	-7.0294	-25.5638	-23.9148
1555.59	-9.49822	-7.07322	-25.602	-23.8824
1556.59	-9.50621	-7.07217	-25.5866	-23.8902
1557.59	-9.4713	-7.11376	-25.6186	-23.9641
1558.58	-9.48342	-7.13582	-25.5704	-24.0133
1559.58	-9.47511	-7.14575	-25.6013	-24.0921
1560.58	-9.52928	-7.19632	-25.6182	-24.0556
1561.57	-9.50286	-7.17853	-25.6407	-24.0216
1562.57	-9.55524	-7.186	-25.7147	-24.223
1563.57	-9.56671	-7.15915	-25.6791	-24.2162
1564.57	-9.56968	-7.16089	-25.6679	-24.407
1565.57	-9.6238	-7.25824	-25.6575	-24.3816
1566.57	-9.58461	-7.23184	-25.751	-24.3498
1567.57	-9.62642	-7.20998	-25.7065	-24.4617
1568.56	-9.61001	-7.1855	-25.6912	-24.4047
1569.56	-9.64977	-7.24707	-25.7568	-24.5028
1570.56	-9.68036	-7.2753	-25.744	-24.6667
1571.56	-9.64366	-7.29421	-25.7206	-24.6156
1572.56	-9.68319	-7.27001	-25.7368	-24.5693
1573.61	-9.66946	-7.28149	-25.8201	-24.7465
1574.81	-9.79483	-7.33516	-25.7775	-24.7633
1576	-9.76398	-7.31383	-25.7406	-24.7815
1577.23	-9.71866	-7.31417	-25.807	-24.8437
1578.43	-9.75045	-7.34987	-25.8117	-24.8345
1579.64	-9.79479	-7.34747	-25.7819	-24.8395
1580.83	-9.82521	-7.38778	-25.8362	-24.9075
1582.03	-9.89678	-7.43235	-25.8738	-24.9052
1583.24	-9.84304	-7.45455	-25.9178	-24.9437
1584.43	-9.86834	-7.38221	-25.8446	-25.0005
1585.64	-9.87602	-7.4461	-25.8197	-24.9943
1586.85	-9.90376	-7.43747	-25.905	-24.9527
1588.04	-9.90391	-7.48545	-25.8359	-25.0495
1589.24	-9.94607	-7.43607	-25.8779	-25.1425
1590.43	-10.0211	-7.45191	-25.878	-25.0974
1591.66	-10.0217	-7.53667	-25.9214	-25.1956
1592.87	-10.0555	-7.54435	-25.9409	-25.1256
1594.07	-10.0276	-7.50139	-25.9263	-25.1983
1595.28	-10.072	-7.51611	-25.8164	-25.2598
1596.47	-10.0569	-7.57679	-25.8968	-25.09
1597.67	-10.1196	-7.55093	-25.9155	-25.2785
1598.88	-10.0967	-7.61487	-26.0178	-25.3145
1600.08	-10.1172	-7.58944	-25.9228	-25.3986
1601.31	-10.099	-7.58823	-25.9766	-25.4828
1602.51	-10.1413	-7.62356	-25.9978	-25.4449
1603.71	-10.1809	-7.61377	-25.9981	-25.4614
1604.91	-10.1742	-7.62809	-26.0593	-25.4476
1606.15	-10.1469	-7.64971	-25.9688	-25.5622
1607.34	-10.2036	-7.64084	-26.0133	-25.537
1608.54	-10.2721	-7.64843	-25.9851	-25.545
1609.75	-10.249	-7.63679	-26.0657	-25.643
1610.92	-10.2846	-7.70684	-26.0991	-25.6436
1612.15	-10.293	-7.71783	-26.1256	-25.6883
1613.35	-10.304	-7.68892	-26.0744	-25.6425
1614.55	-10.2992	-7.7468	-26.0709	-25.6377
1615.79	-10.3761	-7.73581	-26.0336	-25.6513
1616.96	-10.3114	-7.75341	-26.2069	-25.6702
1618.18	-10.344	-7.80496	-26.0693	-25.8839
1619.37	-10.3754	-7.86256	-26.1484	-25.785
1620.58	-10.377	-7.84985	-26.1451	-25.872
1621.8	-10.4419	-7.76335	-26.0841	-25.6937
1622.99	-10.464	-7.80281	-26.0811	-25.988
1624.21	-10.4346	-7.81793	-26.1739	-25.8851
1625.41	-10.5245	-7.80901	-26.1953	-25.949
1626.63	-10.4078	-7.86917	-26.1373	-26.0043
1627.82	-10.4826	-7.86465	-26.1992	-25.929
1629.03	-10.5232	-7.87768	-26.1498	-25.9444
1630.23	-10.514	-7.84682	-26.1848	-26.1014
1631.44	-10.5703	-7.90752	-26.2233	-26.002
1632.65	-10.5573	-7.93719	-26.2476	-26.121
1633.87	-10.5229	-7.90547	-26.2134	-25.9928
1635.15	-10.5634	-7.90155	-26.1941	-26.1508
1636.36	-10.591	-7.93228	-26.2417	-26.0581
1637.55	-10.6328	-8.01044	-26.2834	-26.0488
1638.78	-10.6309	-7.96522	-26.2779	-26.1352
1639.98	-10.6557	-8.02467	-26.2087	-26.2303
1641.17	-10.6105	-7.99283	-26.2928	-26.1879
1642.39	-10.6465	-8.03549	-26.2318	-26.3066
1643.58	-10.6867	-7.97629	-26.2428	-26.2069
1644.81	-10.7401	-8.02488	-26.396	-26.2714
1646.01	-10.7469	-8.0361	-26.2587	-26.316
1647.21	-10.6961	-8.06218	-26.2302	-26.3244
1648.41	-10.7647	-8.04065	-26.3454	-26.3139
1649.64	-10.7563	-8.11398	-26.3355	-26.2966
1650.85	-10.8016	-8.03651	-26.3062	-26.4045
1652.04	-10.8461	-8.0922	-26.34	-26.2845
1653.26	-10.8269	-8.12527	-26.3246	-26.3626
1654.45	-10.8336	-8.11797	-26.3107	-26.44
1655.67	-10.8487	-8.14588	-26.4038	-26.4331
1656.87	-10.8886	-8.14081	-26.3452	-26.3171
1658.06	-10.8415	-8.16502	-26.3054	-26.442
1659.29	-10.9174	-8.09666	-26.3138	-26.5259
1660.47	-10.9304	-8.18143	-26.4012	-26.5209
1661.69	-11.0023	-8.16731	-26.4261	-26.461
1662.89	-10.9754	-8.1601	-26.3832	-26.5044
1664.11	-10.9809	-8.26002	-26.4368	-26.7599
1665.34	-10.9712	-8.2363	-26.395	-26.6083
1666.54	-10.9752	-8.1811	-26.3858	-26.546
1667.78	-11.006	-8.28898	-26.4548	-26.5537
1668.97	-10.9978	-8.24858	-26.4107	-26.6424
1670.18	-11.0727	-8.30837	-26.443	-26.5995
1671.39	-11.0202	-8.30913	-26.4352	-26.5959
1672.61	-11.1187	-8.28164	-26.4455	-26.6365
1673.83	-11.1615	-8.30957	-26.4641	-26.6545
1675.04	-11.0426	-8.34399	-26.3985	-26.6458
1676.27	-11.1406	-8.30497	-26.4046	-26.7356
1677.46	-11.0903	-8.32646	-26.4554	-26.5977
1678.7	-11.1382	-8.33734	-26.5126	-26.778
1679.92	-11.142	-8.33961	-26.4243	-26.6797
1681.11	-11.1486	-8.33814	-26.4787	-26.7533
1682.33	-11.1992	-8.35585	-26.535	-26.6876
1683.52	-11.275	-8.39772	-26.524	-26.8267
1684.73	-11.2297	-8.44975	-26.5274	-26.7278
1685.94	-11.197	-8.41018	-26.4719	-26.8956
1687.15	-11.1804	-8.33554	-26.4697	-26.6949
1688.37	-11.2466	-8.3955	-26.5598	-26.7197
1689.57	-11.2917	-8.39561	-26.5985	-26.8281
1690.79	-11.257	-8.41112	-26.4836	-26.8635
1691.98	-11.2114	-8.41159	-26.5263	-26.8446
1693.18	-11.2818	-8.45475	-26.5939	-26.8455
1694.37	-11.2265	-8.41092	-26.4534	-26.9031
1695.57	-11.3521	-8.4999	-26.5731	-26.8047
1696.85	-11.3635	-8.44	-26.6174	-26.9181
1698.05	-11.3294	-8.47147	-26.5909	-26.9691
1699.24	-11.3943	-8.46579	-26.591	-26.9277
1700.44	-11.3481	-8.52086	-26.6112	-26.9794
1701.65	-11.4299	-8.47284	-26.5151	-27.0079
1702.87	-11.4125	-8.5902	-26.5757	-27.0217
1704.07	-11.4115	-8.52477	-26.7343	-27.0267
1705.29	-11.4678	-8.51483	-26.5429	-27.0441
1706.48	-11.4537	-8.53556	-26.6556	-27.1695
1707.7	-11.4087	-8.60684	-26.66	-27.0483
1708.9	-11.4791	-8.55531	-26.5778	-27.1635
1710.11	-11.4429	-8.62434	-26.6195	-27.0164
1711.31	-11.5477	-8.6212	-26.7235	-27.0705
1712.57	-11.5069	-8.62038	-26.6928	-27.0692
1713.79	-11.5198	-8.65007	-26.6568	-27.1455
1714.98	-11.5242	-8.64205	-26.7337	-27.0574
1716.21	-11.5397	-8.60679	-26.6933	-26.9908
1717.41	-11.5433	-8.63043	-26.6771	-27.0883
1718.63	-11.5365	-8.64858	-26.6822	-27.1429
1719.82	-11.5526	-8.71392	-26.7487	-27.0636
1721	-11.5973	-8.67446	-26.7451	-27.0629
1722.24	-11.6059	-8.68052	-26.6982	-27.1566
1723.43	-11.6202	-8.61117	-26.7813	-27.2049
1724.65	-11.6042	-8.69267	-26.7248	-27.2563
1725.87	-11.5637	-8.67059	-26.8293	-27.204
1727.06	-11.6611	-8.65947	-26.7473	-27.1456
1728.28	-11.7249	-8.73905	-26.7581	-27.2528
1729.46	-11.6569	-8.73431	-26.8729	-27.2201
1730.67	-11.6627	-8.7387	-26.7838	-27.0867
1731.88	-11.7219	-8.7217	-26.7816	-27.2364
1733.09	-11.6976	-8.73572	-26.8189	-27.2183
1734.31	-11.7272	-8.72987	-26.8175	-27.2637
1735.51	-11.6721	-8.74451	-26.8127	-27.2533
1736.72	-11.7183	-8.70151	-26.7923	-27.2662
1737.89	-11.6817	-8.76034	-26.7697	-27.2635
1739.1	-11.7741	-8.74746	-26.8211	-27.3548
1740.32	-11.775	-8.7662	-26.8689	-27.3737
1741.52	-11.8434	-8.79857	-26.7983	-27.3206
1742.76	-11.7663	-8.78381	-26.818	-27.3682
1743.95	-11.741	-8.8257	-26.8654	-27.2283
1745.17	-11.7961	-8.83291	-26.8734	-27.3666
1746.37	-11.7448	-8.79885	-26.837	-27.4918
1747.56	-11.8437	-8.80614	-26.8658	-27.3543
1748.77	-11.8813	-8.7969	-26.8787	-27.3343
1749.95	-11.8616	-8.81774	-26.9208	-27.305
1751.16	-11.8405	-8.81963	-26.9525	-27.2386
1752.39	-11.8415	-8.84932	-26.9291	-27.4153
1753.6	-11.801	-8.77423	-26.9327	-27.4101
1754.82	-11.7923	-8.83409	-26.8536	-27.3768
1756	-11.8888	-8.88032	-26.9022	-27.3788
1757.2	-11.9648	-8.84037	-26.8818	-27.3906
1758.2	-11.9285	-8.84836	-26.89	-27.3807
1759.34	-11.8889	-8.88605	-27.0054	-27.4181
1760.5	-11.9741	-8.8852	-26.8225	-27.4566
1761.65	-11.9735	-8.85042	-26.9132	-27.4248
1762.83	-11.9052	-8.8786	-26.9519	-27.4393
1764.03	-11.9086	-8.87085	-26.9956	-27.4659
1765.23	-11.877	-8.91381	-26.9529	-27.4584
1766.44	-11.9273	-8.89046	-26.9983	-27.3678
1767.63	-11.9744	-8.9684	-26.9325	-27.4261
1768.84	-11.9812	-8.93913	-26.9658	-27.4877
1770.04	-12.0351	-8.93847	-26.9689	-27.4482
1771.25	-11.9811	-8.95039	-26.9467	-27.493
1772.42	-11.9745	-8.88904	-26.9806	-27.4558
1773.64	-11.9561	-8.9481	-26.9385	-27.4808
1774.86	-11.9273	-8.9117	-26.9837	-27.5091
1776.06	-11.9561	-8.92081	-27.042	-27.5942
1777.27	-11.9929	-8.96412	-27.0611	-27.4782
1778.46	-12.0308	-8.91236	-27.0877	-27.6364
1779.66	-12.0136	-8.97034	-27.1275	-27.4757
1780.86	-12.0144	-8.95975	-27.1362	-27.4765
1782.07	-12.0772	-8.96995	-27.0454	-27.4635
1783.31	-12.0213	-8.94804	-27.1167	-27.5093
1784.5	-12.0598	-8.96655	-27.1625	-27.6141
1785.62	-12.1069	-9.00374	-27.1006	-27.5438
1786.62	-12.085	-8.99378	-27.1336	-27.5888
1787.62	-12.1153	-8.93319	-27.0719	-27.5785
1788.62	-12.0834	-8.96302	-27.1356	-27.4066
1789.61	-12.0571	-8.95345	-27.134	-27.6102
1790.61	-12.0456	-9.0502	-27.1513	-27.5671
1791.61	-12.0854	-9.02593	-27.1609	-27.6055
1792.62	-12.1421	-9.03762	-27.1858	-27.5765
1793.62	-12.1282	-8.99274	-27.0742	-27.7318
1794.62	-12.1287	-9.04139	-27.1844	-27.5789
1795.62	-12.1274	-9.01493	-27.2046	-27.5525
1796.61	-12.1546	-9.02136	-27.2354	-27.6178
1797.61	-12.1289	-9.03297	-27.2572	-27.5358
1798.61	-12.1536	-9.07625	-27.213	-27.6058
1799.61	-12.0946	-9.04661	-27.2176	-27.6686
1800.61	-12.1657	-9.0446	-27.2837	-27.6382
1801.61	-12.2269	-9.05649	-27.2525	-27.7551
1802.61	-12.1381	-9.10998	-27.3735	-27.7302
1803.61	-12.051	-9.02848	-27.2823	-27.7284
1804.61	-12.1711	-9.03322	-27.3292	-27.6711
1805.61	-12.1928	-9.04762	-27.2342	-27.663
1806.61	-12.1904	-9.07559	-27.3017	-27.725
1807.61	-12.267	-9.05594	-27.3522	-27.6625
1808.62	-12.1757	-9.05783	-27.2953	-27.7005
1809.63	-12.1663	-9.06054	-27.2801	-27.7688
1810.63	-12.1958	-9.08684	-27.2638	-27.6265
1811.63	-12.2091	-9.04618	-27.2698	-27.6087
1812.62	-12.2228	-9.05966	-27.288	-27.6772
1813.62	-12.2211	-9.12687	-27.3737	-27.713
1814.62	-12.2137	-9.09501	-27.3011	-27.6722
1815.62	-12.2808	-9.0848	-27.364	-27.6794
1816.62	-12.2518	-9.13397	-27.3489	-27.7093
1817.61	-12.2518	-9.09423	-27.3329	-27.6604
1818.62	-12.2563	-9.12355	-27.3911	-27.7614
1819.62	-12.2776	-9.1487	-27.3516	-27.8262
1820.61	-12.3257	-9.11771	-27.332	-27.7157
1821.61	-12.2953	-9.12559	-27.4059	-27.7904
1822.61	-12.2388	-9.13222	-27.4434	-27.8162
1823.61	-12.2382	-9.1382	-27.3792	-27.7745
1824.6	-12.2721	-9.13552	-27.3513	-27.7134
1825.61	-12.2679	-9.15957	-27.3733	-27.706
1826.61	-12.3077	-9.15067	-27.456	-27.7182
1827.61	-12.3258	-9.17645	-27.52	-27.7753
1828.66	-12.2521	-9.16018	-27.367	-27.7871
1829.66	-12.3001	-9.12481	-27.4574	-27.8057
1830.66	-12.3836	-9.16784	-27.3953	-27.739
1831.66	-12.3448	-9.13943	-27.4976	-27.9785
1832.66	-12.259	-9.24533	-27.3816	-27.789
1833.66	-12.3022	-9.19736	-27.4685	-27.837
1834.66	-12.2818	-9.15193	-27.4642	-27.8563
1835.66	-12.3601	-9.17693	-27.4806	-27.7838
1836.66	-12.2976	-9.16259	-27.5258	-27.8526
1837.66	-12.3213	-9.17784	-27.456	-27.8975
1838.66	-12.2733	-9.23239	-27.4609	-27.8961
1839.66	-12.3426	-9.19899	-27.5011	-27.7558
1840.66	-12.2987	-9.22203	-27.4939	-27.9372
1841.66	-12.3838	-9.21788	-27.4676	-27.8078
1842.65	-12.349	-9.1499	-27.4721	-27.8105
1843.66	-12.3584	-9.20115	-27.5368	-27.9015
1844.66	-12.3554	-9.20049	-27.5353	-27.8961
1845.65	-12.3909	-9.20193	-27.5033	-27.9667
1846.65	-12.4167	-9.22228	-27.531	-27.8921
1847.74	-12.453	-9.23994	-27.5682	-27.8641
1848.93	-12.3542	-9.26718	-27.5353	-27.8943
1850.14	-12.4086	-9.25363	-27.6063	-27.8909
1851.37	-12.3845	-9.23539	-27.6034	-28.0045
1852.58	-12.4491	-9.22288	-27.5655	-27.9249
1853.8	-12.429	-9.24728	-27.6436	-27.994
1855.05	-12.4253	-9.20355	-27.597	-27.9345
1856.27	-12.3958	-9.17541	-27.594	-27.9895
1857.46	-12.4719	-9.2391	-27.68	-27.8537
1858.66	-12.4415	-9.2585	-27.6539	-27.9462
1859.87	-12.4286	-9.25773	-27.6555	-27.8781
1861.06	-12.4136	-9.23993	-27.6024	-27.9269
1862.29	-12.4954	-9.28912	-27.6647	-28.0081
1863.5	-12.4439	-9.24703	-27.6357	-27.9406
1864.72	-12.501	-9.27357	-27.6816	-27.9331
1865.92	-12.4054	-9.25176	-27.6243	-28.0001
1867.15	-12.5296	-9.26951	-27.6899	-27.9974
1868.36	-12.4782	-9.29218	-27.6514	-28.1023
1869.57	-12.4863	-9.30367	-27.6716	-27.9329
1870.8	-12.4694	-9.30759	-27.5835	-27.9312
1871.99	-12.4651	-9.28968	-27.7551	-27.89
1873.2	-12.4674	-9.33221	-27.5946	-28.0353
1874.4	-12.4997	-9.36419	-27.6869	-27.9989
1875.61	-12.5005	-9.32672	-27.6704	-27.9629
1876.83	-12.4769	-9.35596	-27.6709	-27.8997
1878.02	-12.5805	-9.30725	-27.6812	-27.9772
1879.23	-12.6103	-9.34074	-27.695	-27.951
1880.41	-12.5264	-9.32127	-27.7645	-28.027
1881.61	-12.5368	-9.32924	-27.6639	-28.0831
1882.83	-12.5499	-9.34639	-27.7525	-27.9659
1884.03	-12.4846	-9.38602	-27.7748	-28.044
1885.25	-12.5861	-9.34979	-27.7518	-27.9486
1886.44	-12.603	-9.374	-27.7797	-28.0835
1887.65	-12.6175	-9.37244	-27.7408	-28
1888.91	-12.5585	-9.35555	-27.7465	-27.9555
1890.12	-12.5624	-9.3694	-27.7951	-28.0416
1891.34	-12.5038	-9.35453	-27.8552	-28.0448
1892.54	-12.5205	-9.33229	-27.8548	-28.0841
1893.76	-12.5671	-9.38282	-27.763	-27.9967
1894.95	-12.5247	-9.35428	-27.8666	-28.1558
1896.21	-12.5414	-9.36481	-27.8942	-28.1314
1897.39	-12.5951	-9.38395	-27.7925	-28.0208
1898.61	-12.5843	-9.40472	-27.813	-28.0766
1899.82	-12.64	-9.36314	-27.8671	-27.8878
1901.03	-12.6287	-9.3832	-27.8898	-28.0705
1902.25	-12.6808	-9.36613	-27.8087	-28.0673
1903.45	-12.678	-9.42068	-27.9098	-28.1377
1904.67	-12.5642	-9.4414	-27.9341	-28.0839
1905.88	-12.6314	-9.4691	-27.9365	-28.0388
1907.09	-12.674	-9.45856	-27.837	-28.0142
1908.3	-12.6628	-9.47515	-27.8848	-28.1118
1909.49	-12.672	-9.47497	-27.8928	-28.1581
1910.71	-12.6995	-9.44062	-27.9165	-28.099
1911.89	-12.6407	-9.4835	-27.8544	-28.0564
1913.16	-12.6633	-9.41897	-27.8993	-27.9966
1914.36	-12.6957	-9.4914	-27.9066	-27.9901
1915.55	-12.6919	-9.44796	-27.9096	-28.0356
1916.79	-12.7333	-9.49285	-27.8848	-28.0956
1917.97	-12.7012	-9.45956	-28.0027	-28.1166
1919.19	-12.6934	-9.50409	-27.9247	-28.083
1920.4	-12.6898	-9.44198	-27.8817	-28.205
1921.6	-12.7356	-9.43083	-27.9529	-28.1709
1922.82	-12.6924	-9.52484	-27.9686	-28.1334
1924.01	-12.6936	-9.4841	-27.9046	-28.0938
1925.23	-12.7222	-9.44063	-27.9618	-28.0949
1926.44	-12.7425	-9.44029	-27.9302	-28.1321
1927.63	-12.7414	-9.47594	-27.9872	-27.9798
1928.84	-12.6875	-9.49655	-27.9752	-28.1221
1930.03	-12.8216	-9.51127	-27.927	-28.1057
1931.25	-12.7649	-9.50752	-28.0326	-28.2622
1932.44	-12.8092	-9.49344	-28.026	-28.078
1933.65	-12.7802	-9.4925	-27.9299	-28.0008
1934.87	-12.7823	-9.5593	-27.9142	-28.1486
1936.06	-12.8133	-9.54696	-27.9566	-28.1178
1937.22	-12.7681	-9.48002	-28.0192	-28.2028
1938.42	-12.829	-9.48866	-28.0092	-28.1796
1939.62	-12.8221	-9.5201	-28.0313	-28.2567
1940.82	-12.8129	-9.50543	-28.0119	-28.2257
1942	-12.7399	-9.56034	-28.0586	-28.1622
1943.2	-12.7703	-9.55153	-28.0153	-28.2103
1944.39	-12.8596	-9.55637	-27.9964	-28.0551
1945.59	-12.8251	-9.54277	-28.0186	-28.213
1946.8	-12.7923	-9.54146	-28.0852	-28.1378
1947.98	-12.7903	-9.48659	-28.0242	-28.023
1949.2	-12.8147	-9.63262	-28.0603	-28.238
1950.4	-12.8461	-9.5621	-28.049	-28.1798
1951.61	-12.8506	-9.5314	-28.0007	-28.2535
1952.82	-12.812	-9.5468	-28.0683	-28.2168
1954.02	-12.8408	-9.52439	-28.0996	-28.2204
1955.23	-12.8742	-9.55167	-28.1244	-28.1918
1956.43	-12.7725	-9.52789	-28.0184	-28.161
1957.65	-12.8778	-9.62098	-28.0181	-28.1748
1958.85	-12.8789	-9.59185	-28.0587	-28.2201
1959.98	-12.7356	-9.59902	-28.0519	-28.1993
1961.19	-12.8285	-9.54627	-28.0109	-28.2566
1962.4	-12.8923	-9.59063	-28.1054	-28.2303
1963.6	-12.9143	-9.53468	-28.0551	-28.2084
1964.83	-12.8221	-9.59304	-28.0531	-28.2722
1966.03	-12.8682	-9.57848	-28.1145	-28.2052
1967.25	-12.8512	-9.58084	-28.099	-28.1916
1968.45	-12.8885	-9.59341	-28.1307	-28.2936
1969.67	-12.9807	-9.61888	-28.1393	-28.1711
1970.88	-12.8862	-9.6161	-28.1231	-28.2359
1972.09	-12.8989	-9.65111	-28.1327	-28.2836
1973.3	-12.885	-9.59162	-28.1407	-28.216
1974.5	-12.9536	-9.5853	-28.0822	-28.2965
1975.73	-12.9622	-9.66735	-28.0983	-28.2834
1976.97	-12.9563	-9.59433	-28.1038	-28.2681
1978.17	-12.9332	-9.63442	-28.1655	-28.3463
1979.37	-13	-9.67285	-28.1006	-28.1902
1980.58	-12.964	-9.64989	-28.116	-28.1763
1981.8	-12.9543	-9.65002	-28.1069	-28.2483
1982.99	-12.9819	-9.68878	-28.0867	-28.215
1984.21	-12.923	-9.61886	-28.1613	-28.2308
1985.41	-12.929	-9.65232	-28.1098	-28.2113
1986.61	-13.0023	-9.65362	-28.172	-28.3015
1987.83	-12.9266	-9.66595	-28.1473	-28.33
1989.03	-12.9105	-9.69036	-28.1442	-28.2274
1990.26	-12.9614	-9.66923	-28.1647	-28.2521
1991.45	-12.9839	-9.72252	-28.1825	-28.2216
1992.67	-13.0074	-9.67733	-28.0906	-28.2891
1993.87	-13.0094	-9.68244	-28.161	-28.2308
1995.09	-12.984	-9.68756	-28.1164	-28.2875
1996.32	-12.9968	-9.67922	-28.1286	-28.288
1997.51	-13.0328	-9.76686	-28.1762	-28.1696
1998.72	-12.9964	-9.75651	-28.1673	-28.2759
1999.92	-12.9606	-9.66811	-28.1711	-28.2652
2001.13	-13.0194	-9.74437	-28.1806	-28.3164
2002.34	-13.0079	-9.77121	-28.2749	-28.3474
2003.53	-13.0607	-9.75135	-28.1777	-28.4486
2004.76	-13.0364	-9.70476	-28.18	-28.3663
2005.95	-13.0447	-9.73774	-28.1901	-28.287
2007.16	-13.0825	-9.76271	-28.1174	-28.3671
2008.36	-13.0746	-9.70252	-28.2334	-28.3494
2009.6	-13.0056	-9.73762	-28.1833	-28.1255
2010.81	-13.0741	-9.75229	-28.1766	-28.3515
2012.02	-13.0094	-9.76363	-28.2297	-28.2465
2013.24	-13.0598	-9.70685	-28.2033	-28.3254
2014.44	-13.0854	-9.71837	-28.2119	-28.2087
2015.65	-13.0643	-9.72939	-28.2235	-28.2865
2016.87	-13.0473	-9.73529	-28.1282	-28.2329
2018.08	-13.0256	-9.70261	-28.1917	-28.2648
2019.3	-13.0364	-9.77484	-28.2163	-28.3013
2020.5	-13.0801	-9.71676	-28.2075	-28.3398
2021.71	-13.0425	-9.73417	-28.2722	-28.4233
2022.92	-13.1039	-9.77773	-28.1946	-28.2306
2024.13	-13.1118	-9.78931	-28.2515	-28.3439
2025.34	-13.1437	-9.77951	-28.2091	-28.4008
2026.53	-13.1144	-9.78398	-28.2443	-28.1773
2027.77	-13.1084	-9.74354	-28.2203	-28.3972
2028.96	-13.1392	-9.78508	-28.2244	-28.3487
2030.16	-13.0668	-9.75368	-28.2579	-28.3464
2031.36	-13.0894	-9.75433	-28.2394	-28.3391
2032.56	-13.1603	-9.77231	-28.2702	-28.3446
2033.78	-13.1013	-9.77415	-28.2475	-28.2438
2034.97	-13.1373	-9.83776	-28.2543	-28.2638
2036.16	-13.0975	-9.80961	-28.2935	-28.4312
2037.38	-13.1329	-9.80753	-28.2624	-28.2885
2038.56	-13.1625	-9.81186	-28.2596	-28.2536
2039.78	-13.1718	-9.79373	-28.235	-28.3637
2040.97	-13.1625	-9.87022	-28.2506	-28.3046
2042.17	-13.1631	-9.82289	-28.2937	-28.3527
2043.37	-13.1175	-9.81302	-28.3058	-28.3139
2044.55	-13.1251	-9.79336	-28.2975	-28.4109
2045.73	-13.1682	-9.78533	-28.3064	-28.343
2046.86	-13.1301	-9.79572	-28.2296	-28.4709
2047.95	-13.1952	-9.82322	-28.3218	-28.4074
2049.17	-13.1689	-9.84685	-28.3186	-28.3467
2050.37	-13.1404	-9.81381	-28.2351	-28.3991
2051.57	-13.1944	-9.84415	-28.2888	-28.4031
2052.79	-13.2395	-9.82244	-28.264	-28.3181
2053.97	-13.2061	-9.87822	-28.3052	-28.3235
2055.17	-13.1706	-9.85882	-28.3608	-28.3212
2056.37	-13.1904	-9.83377	-28.3204	-28.3172
2057.58	-13.192	-9.83531	-28.329	-28.2689
2058.8	-13.1446	-9.83857	-28.3612	-28.3767
2059.96	-13.2221	-9.90182	-28.3641	-28.3756
2061.17	-13.2204	-9.87035	-28.3424	-28.4325
2062.35	-13.2227	-9.84487	-28.2985	-28.4722
2063.57	-13.2096	-9.88277	-28.3055	-28.3916
2064.8	-13.2123	-9.86735	-28.2488	-28.4782
2065.98	-13.2308	-9.82892	-28.3801	-28.304
2067.2	-13.3108	-9.83829	-28.3586	-28.2974
2068.41	-13.1765	-9.8428	-28.3221	-28.3873
2069.62	-13.2121	-9.88565	-28.3687	-28.4004
2070.83	-13.2092	-9.87805	-28.294	-28.4566
2072.03	-13.2457	-9.88669	-28.3361	-28.4333
2073.27	-13.2432	-9.95411	-28.3886	-28.4037
2074.46	-13.2508	-9.87499	-28.378	-28.3421
2075.7	-13.224	-9.89617	-28.3211	-28.5096
2076.9	-13.2638	-9.91166	-28.244	-28.3652
2078.11	-13.2179	-9.90909	-28.3634	-28.3766
2079.33	-13.191	-9.87419	-28.3942	-28.4813
2080.54	-13.2763	-9.94266	-28.3645	-28.4167
2081.77	-13.314	-9.88711	-28.3621	-28.4465
2082.96	-13.2379	-9.93157	-28.3321	-28.5004
2084.18	-13.2971	-9.92435	-28.4263	-28.4564
2085.39	-13.2805	-9.9173	-28.3562	-28.4465
2086.61	-13.3183	-9.94934	-28.3806	-28.4504
2087.83	-13.2298	-9.93392	-28.4241	-28.4931
2088.88	-13.2349	-9.91924	-28.4327	-28.5927
2090.07	-13.3234	-9.95165	-28.3875	-28.4544
2091.3	-13.3156	-9.94953	-28.3026	-28.3924
2092.49	-13.3293	-9.91359	-28.4205	-28.447
2093.71	-13.3181	-9.94053	-28.3816	-28.4177
2094.91	-13.285	-9.90285	-28.3483	-28.4093
2096.13	-13.2424	-9.91648	-28.425	-28.5218
2097.34	-13.273	-9.93549	-28.4296	-28.4915
2098.55	-13.3633	-9.94148	-28.3805	-28.404
2099.79	-13.3302	-9.95942	-28.4064	-28.4722
2100.98	-13.3126	-9.93785	-28.3696	-28.4491
2102.21	-13.3198	-9.93476	-28.4362	-28.5078
2103.42	-13.3374	-9.96153	-28.4378	-28.4748
2104.64	-13.3116	-10.0296	-28.4098	-28.447
2105.86	-13.3715	-9.94363	-28.4785	-28.424
2107.07	-13.3257	-9.94932	-28.3434	-28.4074
2108.31	-13.3504	-9.97277	-28.4037	-28.4622
2109.52	-13.3817	-9.97801	-28.4222	-28.4116
2110.74	-13.405	-9.99398	-28.4123	-28.4327
2111.93	-13.3267	-9.93734	-28.4902	-28.4298
2113.15	-13.2861	-9.93171	-28.3523	-28.3397
2114.36	-13.3938	-10.0045	-28.4823	-28.3634
2115.56	-13.3575	-9.996	-28.4501	-28.4199
2116.8	-13.4018	-9.9826	-28.4888	-28.4832
2117.99	-13.2879	-9.96037	-28.4381	-28.4667
2119.2	-13.4023	-10.0221	-28.3905	-28.3998
2120.39	-13.3541	-10.0177	-28.4694	-28.4519
2121.59	-13.3552	-10.0604	-28.439	-28.4272
2122.82	-13.3623	-10.0067	-28.4806	-28.4483
2124.03	-13.3681	-10.0152	-28.4459	-28.4093
2125.25	-13.3972	-10.0232	-28.5018	-28.4618
2126.42	-13.3476	-9.98717	-28.462	-28.4328
2127.6	-13.4314	-10.0014	-28.4691	-28.4371
2128.8	-13.3622	-10.0204	-28.4342	-28.4432
2129.9	-13.4628	-10.0756	-28.4011	-28.6126
2131.04	-13.3995	-10.028	-28.5608	-28.4849
2132.25	-13.3853	-10.0706	-28.4856	-28.481
2133.45	-13.3646	-10.04	-28.4946	-28.406
2134.68	-13.4014	-10.0351	-28.5379	-28.4734
2135.85	-13.3983	-10.0465	-28.4916	-28.5345
2136.95	-13.424	-10.0276	-28.4726	-28.4132
2138.1	-13.4056	-10.0451	-28.4976	-28.4761
2139.14	-13.4619	-10.0287	-28.4405	-28.4763
2140.14	-13.414	-10.0744	-28.504	-28.5243
2141.24	-13.4011	-10.0348	-28.4412	-28.4876
2142.39	-13.4519	-10.0898	-28.4266	-28.4048
2143.47	-13.4659	-10.0115	-28.5374	-28.5525
2144.57	-13.4619	-10.0402	-28.4712	-28.5116
2145.67	-13.4342	-10.0163	-28.5053	-28.4752
2146.7	-13.4423	-10.036	-28.5125	-28.4766
2147.86	-13.4034	-10.0572	-28.4949	-28.4111
2149.01	-13.4376	-10.0083	-28.5168	-28.4833
2150.09	-13.4085	-10.0497	-28.5321	-28.6227
2151.26	-13.4228	-10.0965	-28.5185	-28.5891
2152.35	-13.464	-10.0683	-28.5564	-28.5272
2153.56	-13.5041	-10.0733	-28.438	-28.4428
2154.78	-13.4962	-10.1018	-28.4997	-28.5764
2155.99	-13.5159	-10.0637	-28.5352	-28.5118
2157.16	-13.4445	-10.0621	-28.5365	-28.4765
2158.3	-13.4621	-10.1093	-28.5453	-28.5169
2159.43	-13.5315	-10.0855	-28.5367	-28.5065
2160.6	-13.4947	-10.0893	-28.5419	-28.4799
2161.72	-13.4748	-10.069	-28.5777	-28.5537
2162.84	-13.4481	-10.1172	-28.5092	-28.446
2163.97	-13.4559	-10.082	-28.5745	-28.4849
2165.15	-13.4399	-10.1005	-28.5184	-28.5536
2166.32	-13.5097	-10.1462	-28.5492	-28.4911
2167.5	-13.4951	-10.1074	-28.5498	-28.4335
2168.72	-13.4621	-10.0678	-28.5254	-28.5047
2169.94	-13.5666	-10.0666	-28.5232	-28.5399
2171.16	-13.5178	-10.1054	-28.573	-28.4518
2172.37	-13.4652	-10.0982	-28.517	-28.5057
2173.59	-13.5383	-10.103	-28.5711	-28.4486
2174.81	-13.4939	-10.0994	-28.5332	-28.4476
2176.01	-13.5729	-10.1115	-28.5739	-28.628
2177.22	-13.5465	-10.1096	-28.4971	-28.6071
2178.43	-13.5545	-10.0887	-28.556	-28.5559
2179.62	-13.5497	-10.0599	-28.5473	-28.4322
2180.82	-13.4517	-10.1275	-28.5521	-28.5166
2182.03	-13.5251	-10.1049	-28.5725	-28.4594
2183.24	-13.5351	-10.1186	-28.6449	-28.5575
2184.45	-13.5831	-10.1043	-28.5457	-28.5221
2185.65	-13.4711	-10.1505	-28.5838	-28.6554
2186.85	-13.4968	-10.1688	-28.5611	-28.4953
2188.06	-13.544	-10.1244	-28.5325	-28.5532
2189.29	-13.5054	-10.1358	-28.5693	-28.5979
2190.48	-13.4878	-10.1992	-28.6325	-28.5277
2191.71	-13.6304	-10.1557	-28.5629	-28.3976
2192.9	-13.6117	-10.1559	-28.5833	-28.661
2194.11	-13.5534	-10.1442	-28.6424	-28.5623
2195.33	-13.5573	-10.1336	-28.6027	-28.5873
2196.53	-13.6287	-10.0893	-28.5892	-28.4836
2197.76	-13.5994	-10.1258	-28.5969	-28.5965
2198.94	-13.5302	-10.1212	-28.6215	-28.5248
2200.14	-13.5916	-10.1901	-28.672	-28.5428
2201.35	-13.6306	-10.1688	-28.5564	-28.6162
2202.54	-13.5691	-10.1806	-28.6021	-28.5465
2203.77	-13.5669	-10.1698	-28.6482	-28.6877
2204.96	-13.5485	-10.1703	-28.6623	-28.6014
2206.18	-13.5722	-10.1778	-28.6637	-28.5056
2207.38	-13.6004	-10.1645	-28.659	-28.659
2208.58	-13.5975	-10.1427	-28.5851	-28.5397
2209.8	-13.647	-10.2482	-28.6662	-28.4981
2211.05	-13.5732	-10.1653	-28.6349	-28.5152
2212.28	-13.6509	-10.2347	-28.6381	-28.6055
2213.49	-13.6307	-10.2093	-28.5932	-28.4744
2214.71	-13.6319	-10.1809	-28.5514	-28.6357
2215.91	-13.5284	-10.1633	-28.6657	-28.6318
2217.12	-13.5921	-10.156	-28.7097	-28.5332
2218.34	-13.6608	-10.2373	-28.5922	-28.6121
2219.54	-13.6039	-10.1612	-28.6225	-28.5221
2220.77	-13.6518	-10.2111	-28.6609	-28.5551
2221.96	-13.5846	-10.2182	-28.6553	-28.4975
2223.17	-13.6208	-10.2364	-28.7015	-28.5534
2224.39	-13.6537	-10.2234	-28.699	-28.5997
2225.6	-13.6473	-10.2536	-28.6185	-28.7186
2226.82	-13.6813	-10.1896	-28.6467	-28.6729
2228.03	-13.5221	-10.183	-28.6411	-28.5198
2229.26	-13.6406	-10.2391	-28.6345	-28.6204
2230.47	-13.6263	-10.2072	-28.6682	-28.5988
2231.67	-13.6824	-10.2225	-28.6161	-28.5783
2232.93	-13.6185	-10.2275	-28.6109	-28.5066
2234.14	-13.6331	-10.1999	-28.7089	-28.6247
2235.36	-13.6297	-10.2937	-28.6725	-28.632
2236.58	-13.6522	-10.2216	-28.6393	-28.61
2237.81	-13.6306	-10.2678	-28.7123	-28.5665
2238.99	-13.6154	-10.2334	-28.706	-28.4666
2240.23	-13.6281	-10.2276	-28.578	-28.5575
2241.43	-13.6928	-10.204	-28.6002	-28.6062
2242.65	-13.6228	-10.2568	-28.5995	-28.6649
2243.87	-13.6821	-10.2364	-28.6326	-28.5868
2245.09	-13.629	-10.235	-28.7178	-28.5866
2246.31	-13.7843	-10.3205	-28.6867	-28.6149
2247.51	-13.644	-10.2538	-28.7006	-28.6142
2248.72	-13.7172	-10.1977	-28.691	-28.5366
2249.93	-13.7053	-10.2748	-28.6738	-28.6876
2251.14	-13.7522	-10.2418	-28.7557	-28.6814
2252.36	-13.6698	-10.2741	-28.6573	-28.6977
2253.56	-13.6811	-10.2782	-28.6616	-28.5328
2254.78	-13.6785	-10.2818	-28.7066	-28.6927
2255.97	-13.7171	-10.2577	-28.6245	-28.6111
2257.2	-13.6624	-10.2403	-28.7094	-28.6276
2258.41	-13.726	-10.2895	-28.6772	-28.6011
2259.62	-13.7082	-10.2734	-28.7291	-28.6299
2260.85	-13.6943	-10.2454	-28.7293	-28.5578
2262.03	-13.729	-10.2906	-28.7091	-28.698
2263.12	-13.7436	-10.2623	-28.6547	-28.7153
2264.34	-13.7556	-10.254	-28.7361	-28.6615
2265.56	-13.6449	-10.3141	-28.6374	-28.6521
2266.7	-13.7086	-10.3094	-28.6725	-28.5526
2267.87	-13.7528	-10.2835	-28.8165	-28.6678
2269.07	-13.7081	-10.3068	-28.67	-28.692
2270.29	-13.716	-10.2961	-28.7314	-28.7074
2271.47	-13.6646	-10.3138	-28.731	-28.603
2272.67	-13.6946	-10.3197	-28.6421	-28.5938
2273.89	-13.7012	-10.2887	-28.7659	-28.6717
2275.07	-13.7453	-10.3427	-28.6636	-28.6992
2276.3	-13.6834	-10.298	-28.7384	-28.6909
2277.49	-13.7826	-10.3627	-28.6797	-28.5896
2278.71	-13.8043	-10.3048	-28.7034	-28.5482
2279.92	-13.7557	-10.2467	-28.7482	-28.6351
2281.13	-13.7537	-10.3194	-28.7439	-28.6369
2282.35	-13.7651	-10.348	-28.7084	-28.5982
2283.55	-13.7371	-10.2982	-28.7284	-28.595
2284.79	-13.7183	-10.262	-28.7505	-28.5217
2285.98	-13.7498	-10.3652	-28.7478	-28.5425
2287.2	-13.7767	-10.3282	-28.7216	-28.7121
2288.39	-13.7739	-10.3541	-28.7494	-28.571
2289.61	-13.7596	-10.2758	-28.7354	-28.6401
2290.83	-13.7515	-10.3782	-28.7521	-28.6786
2292.03	-13.7812	-10.3465	-28.7292	-28.6441
2293.24	-13.7865	-10.3331	-28.7957	-28.6307
2294.44	-13.7617	-10.3073	-28.7725	-28.6427
2295.66	-13.8121	-10.3255	-28.7684	-28.6491
2296.87	-13.7093	-10.3751	-28.8469	-28.627
2298.07	-13.8603	-10.3133	-28.7085	-28.6786
2299.25	-13.8546	-10.3228	-28.7826	-28.626
2300.44	-13.7796	-10.3273	-28.7224	-28.6875
2301.64	-13.8076	-10.3566	-28.7271	-28.6957
2302.71	-13.7916	-10.3189	-28.7878	-28.7092
2303.83	-13.835	-10.2704	-28.8113	-28.6284
2305.03	-13.7808	-10.3844	-28.7977	-28.6684
2306.24	-13.7847	-10.3713	-28.7751	-28.7138
2307.45	-13.7801	-10.3339	-28.8181	-28.6363
2308.65	-13.8284	-10.3586	-28.789	-28.5947
2309.87	-13.8224	-10.3694	-28.7652	-28.6704
2311.06	-13.8545	-10.3268	-28.8357	-28.7023
2312.29	-13.8154	-10.3734	-28.6569	-28.6472
2313.46	-13.8184	-10.3217	-28.7886	-28.6368
2314.67	-13.8644	-10.3483	-28.7631	-28.6898
2315.88	-13.768	-10.3298	-28.7572	-28.6999
2317.06	-13.8683	-10.3473	-28.7118	-28.6235
2318.29	-13.8641	-10.3981	-28.7561	-28.787
2319.47	-13.8833	-10.3089	-28.695	-28.6938
2320.67	-13.8709	-10.3176	-28.8013	-28.6832
[truncated: 11,954 more rows]

[truncated: 40 more sheets: Fig. 2o, Fig. 3c, Fig. 3d, Fig. 3h, Fig. 3i, Fig. 4b, Fig. 4c, Fig. 4d, Fig. 4e, Fig. 4j, Fig. 5b, Fig. 5c, Fig. 5g, Fig. 5h, Fig. 5i, Fig. 6b, Fig6c, Fig. 6d, Fig. 7b, Fig. 7d …]
